# Supplementary material for: AAV capsid prioritization in normal and steatotic human livers maintained by machine perfusion
Source: Nat Biotechnol. 2025 Jan 29;43(12):1966–78. doi: 10.1038/s41587-024-02523-6 (PMC12304247; doi:10.1038/s41587-024-02523-6)
Supplement: Supplementary file 3 — Co-regulated genes in AAV-transduced hepatocytes. Differentially expressed genes in hepatocytes transduced with AAV vectors (tabs 1–5) and similarities in differentially expressed genes between AAV vectors (tab 6, gray boxes indicate enrichment); BC, barcode. P values less than 0.05 calculated using Wilcoxon rank-sum test and adjusted with Benjamini–Hochberg procedure are shown. [file 41587_2024_2523_MOESM3_ESM.xlsx]

## Sheet: AAV8
NL 3				NL 4				SL 3				SL 4				avg_log2FC
Gene	avg_log2FC	p_val_adj		Gene	avg_log2FC	p_val_adj		Gene	avg_log2FC	p_val_adj		Gene	avg_log2FC	p_val_adj		Similar	NL 3	NL 4	SL 3	SL 4
eGFP	2.72254	0		eGFP	2.19514	0		eGFP	1.72084	0		eGFP	3.36018	0		CSH2	0.401505	0.291149		0.553305
CSH2	0.401505	2.10957e-41		BC4	0.837277	0		PBK	0.141491	0.00126827		CSH2	0.553305	1.49287e-42		ADM		0.236541	0.249664
RETREG3	0.235412	0.000696518		CSH2	0.291149	1.06801e-72		NCAPG	0.385423	0.00126827		KCTD20	0.499403	0.00280078		FCHSD2	0.137937	0.16019
DNAJC7	0.196046	0.00300325		THAP11	0.181502	8.57e-08		TOP2A	0.420746	0.00456617		ABLIM1	0.331174	0.00299618		DHRSX	0.105365	0.106998
UBQLN4	0.107617	0.00380786		MOCS3	0.109631	7.30597e-06		GAS2L3	0.269938	0.00616327		LYN	0.285513	0.00356243		C16orf70	0.178776	0.178381
ZNF700	0.102868	0.00380786		SART1	0.26938	7.30597e-06		SPDL1	0.297387	0.00616327		MAST4	0.169319	0.0117349		PAFAH1B1		0.250025		0.249937
FAM136A	0.128058	0.00380786		BRF2	0.135256	9.5663e-06		HMMR	0.290849	0.00903227		TIMM13	0.317204	0.0179441		AP2B1	0.102968	0.133885
ASB13	0.178439	0.00420124		STN1	0.105527	2.08491e-05		NFKBIZ	0.361078	0.0105337		PAFAH1B1	0.249937	0.0199869		CCDC69	0.176228	0.116524
ROMO1	0.145775	0.00627967		AAMP	0.218247	2.92558e-05		CDKN2AIPNL	0.235741	0.0118856		CD276	0.21514	0.0310852		KCTD20		0.104395		0.499403
SHF	0.117511	0.00655049		MAN1B1	0.149362	3.95616e-05		ILK	0.286988	0.0178274		USF3	0.214259	0.0347786		QSER1	0.157709	0.151803
APOC1	0.132302	0.00677243		MRPL44	0.218345	5.20501e-05		TPX2	0.40598	0.0178274		MGST3	0.269655	0.0347786		RBM25	0.117837	0.127832
UBE2Q2	0.11273	0.00793804		ZFP36	0.422744	5.67091e-05		SNRPA1	0.242138	0.0276738		ARHGAP12	0.310655	0.0436346		ANKIB1	0.164524	0.115869
QSER1	0.157709	0.0101114		GPANK1	0.106505	5.67091e-05		LINC02027	0.246396	0.0294036		LACC1	0.170582	0.0455468		AIMP2	0.134629	0.114485
KNG1	0.101622	0.0162039		TULP3	0.109059	5.67091e-05		HSD17B11	0.299427	0.0294036		MERTK	0.176942	0.0455468
UTP3	0.174468	0.0162039		SNRPD1	0.11306	5.67091e-05		SPA17	0.144736	0.0300394		TRAPPC2L	0.212388	0.0455468
PTP4A3	0.11125	0.0194441		TOP3B	0.197457	5.67091e-05		GDF15	0.464943	0.0316087		DBT	0.17018	0.0455468
CPSF4	0.111676	0.0221862		C17orf58	0.191722	5.67091e-05		GAS5	0.317431	0.0329383		LAP3	0.275123	0.046306
SUMF2	0.181613	0.0221862		ISCA1	0.119982	6.60688e-05		DTWD1	0.216594	0.0329383		EIF5B	0.186065	0.046306
SERGEF	0.117164	0.0221862		TNFRSF12A	0.146483	6.89176e-05		PLCXD2	0.203242	0.0348155		LEPROT	0.265831	0.0492225
NTPCR	0.114409	0.0221862		DPYSL2	0.140114	6.89176e-05		MKI67	0.350491	0.0355574
KRT10	0.146736	0.0221862		ITM2C	0.112069	6.93493e-05		ASAH1	0.311177	0.0361998
ANKIB1	0.164524	0.0221862		TMEM63B	0.12419	9.07803e-05		TRIP10	0.174262	0.0370613
TRAPPC4	0.107968	0.0221862		UTP14A	0.193906	9.07803e-05		EGLN3	0.155617	0.0454112
HSD3B7	0.163925	0.0221862		PRADC1	0.168357	9.07803e-05		HMGB1	0.306388	0.0491121
LDHD	0.144038	0.0221862		CEP295	0.193191	0.000101578		ADM	0.249664	0.0491121
MZT2B	0.149242	0.0221862		TCF7	0.100012	0.000101771		ACP1	0.318655	0.0495773
PIP4P1	0.112974	0.0221862		SPCS2	0.203911	0.000101771
WEE1	0.179805	0.0221862		SLC37A1	0.145285	0.000112459
SEC11C	0.127511	0.0221862		RBPMS	0.274757	0.000114114
AIMP2	0.134629	0.0221862		NUS1	0.217102	0.000114114
FAM114A2	0.145514	0.0225243		EIF3L	0.218115	0.000114114
REXO4	0.13455	0.0229276		OGG1	0.215842	0.000114114
LIMD1	0.107137	0.0229276		NAMPTP1	0.164533	0.000115625
C16orf70	0.178776	0.023628		NUTF2	0.112671	0.000115625
UQCRH	0.158585	0.023628		P4HTM	0.158045	0.000115625
MTX2	0.125671	0.0244436		MRPL12	0.12662	0.000115625
UROD	0.107169	0.0244436		PPID	0.196208	0.000129941
BCAR1	0.114482	0.0244436		WDR53	0.139367	0.000138759
UQCC2	0.108771	0.0244436		ABRAXAS2	0.188327	0.000138759
NT5DC1	0.113142	0.0244436		NT5C3B	0.176152	0.000139548
LCORL	0.10581	0.0244436		INPP1	0.213049	0.000139548
ZMYM1	0.143179	0.0246295		PAIP2	0.253588	0.00013972
RET	0.135048	0.0246295		OST4	0.18346	0.000148516
SEC23B	0.200502	0.0271219		AJUBA	0.252976	0.000148516
MRPL33	0.125488	0.0271219		S100A16	0.172615	0.00015159
MRPL41	0.134724	0.0272468		TRMO	0.1144	0.00015159
DCTN2	0.13515	0.0272468		DTD2	0.102295	0.00015159
JAZF1	0.113266	0.0272468		SNX14	0.21349	0.00015159
GLTP	0.125704	0.0272468		MPHOSPH8	0.172418	0.00015159
TRMT112	0.100719	0.0289523		DELE1	0.230113	0.00015159
AP1AR	0.122945	0.0289523		KANSL1L	0.135091	0.00015159
TMEM92	0.107937	0.0289523		SLC38A9	0.130947	0.00015159
ZDHHC18	0.127955	0.0289523		TACC1	0.139423	0.00015159
RBM6	0.133993	0.0289523		KDM1B	0.115103	0.00015159
NAT2	0.124599	0.0289523		GCC2	0.196565	0.00015159
MAPRE2	0.127799	0.0289523		SSBP3	0.126261	0.000157067
EIF2D	0.153191	0.0289523		BNIP3L	0.259445	0.000157067
METTL2B	0.124375	0.0289523		FCHSD2	0.16019	0.000157067
AHR	0.127391	0.0289523		FOXO1	0.162758	0.000157067
ADH1C	0.232603	0.0289523		DIP2C	0.135136	0.000161828
OTUD4	0.116734	0.0289523		CDA	0.117934	0.000161828
NOC2L	0.132667	0.0289523		ATXN1L	0.109083	0.000161828
ETV3	0.111035	0.0289523		POLRMT	0.128553	0.000161828
PLEKHM2	0.105453	0.0289523		MEF2A	0.222593	0.000161828
CCDC69	0.176228	0.0289523		PITPNM2	0.100408	0.000161828
PLEKHA1	0.104872	0.0289523		EFNB2	0.137885	0.000161828
CYP2U1	0.125373	0.0289523		DHRSX	0.106998	0.000161828
CLCN5	0.110483	0.0289523		PER2	0.126784	0.000161828
PARK7	0.116657	0.0289523		SMARCAL1	0.142906	0.000161828
SLC22A9	0.117332	0.0297478		B4GALT4	0.143534	0.000161828
FAH	0.136366	0.0311336		ZNRF3	0.170714	0.000170958
COX5B	0.157284	0.0319709		TADA1	0.15624	0.000171107
GCDH	0.123654	0.0320042		ATXN7	0.158467	0.000174136
UGT2B7	0.185923	0.0320042		DHX30	0.118803	0.000175027
CSNK2B	0.103556	0.0334498		CPNE1	0.153545	0.00017557
EWSR1	0.178632	0.036145		SDHAF1	0.196129	0.000176516
RPL38	0.134051	0.036145		ABCG2	0.123461	0.000192429
MRPL36	0.120267	0.036145		COPE	0.185495	0.000195965
SERPINA3	0.153621	0.036145		RAB35	0.220846	0.000195965
LTV1	0.101159	0.036145		MMP24OS	0.114661	0.000241023
DHRSX	0.105365	0.0367651		RAD18	0.143898	0.000241023
GIGYF2	0.116958	0.0367651		SECISBP2	0.161958	0.000248714
H2AC6	0.137425	0.0367651		PDIA5	0.244388	0.000259847
LIPC	0.108192	0.0370441		CACFD1	0.180384	0.000259847
CEP20	0.11616	0.0370441		BEX3	0.186411	0.00026275
CDK5RAP3	0.117278	0.0370441		COG6	0.157612	0.00026275
ZNF652	0.108151	0.0370441		IFIH1	0.243857	0.00026275
SNRNP70	0.149952	0.0370441		SLC35E1	0.11789	0.00026275
GNAI1	0.123219	0.0370441		ARID1A	0.112218	0.000264991
TGFBR3	0.101321	0.0374442		AGFG2	0.111906	0.000266009
S100P	0.159373	0.038118		DENND1B	0.108718	0.000284388
NIPBL	0.133553	0.0385857		TCF25	0.158829	0.000287233
PPIF	0.143494	0.0395464		IL11RA	0.127032	0.000288227
RPS29	0.133204	0.0395464		HDDC3	0.167014	0.000288364
ALDH1A1	0.112954	0.0414165		NASP	0.269204	0.000314902
UMAD1	0.105892	0.041429		UBL4A	0.135315	0.000317255
GATA4	0.117149	0.0425867		POLG	0.167888	0.000317255
TMEM38B	-0.185464	0.0425867		ESR1	0.123395	0.000330233
MRPL37	0.108218	0.0425989		PGM2	0.174013	0.00033119
AC005336.1	-0.155216	0.0432773		DIMT1	0.168143	0.000339107
AP2B1	0.102968	0.0443768		PANK4	0.121858	0.000339107
CAPN1	0.120252	0.0446975		CYP2B6	0.240066	0.000339107
PDS5A	0.150539	0.0449609		ZSWIM7	0.147802	0.00034071
COA5	0.103156	0.0479213		UBE3B	0.17961	0.000342735
USP9Y	-0.172355	0.0485304		SPG7	0.103654	0.000343976
RBM25	0.117837	0.0485304		GPX3	0.193141	0.000343976
ACSM2B	0.129667	0.0485304		SOX9	0.116766	0.000363913
FCHSD2	0.137937	0.0485304		KANSL1	0.117401	0.00037125
CASP8AP2	0.108131	0.0486073		ZNF32	0.180761	0.000376104
CCT4	-0.208054	0.0494116		ASPSCR1	0.138947	0.000376104
XRN1	0.168755	0.0494116		MAGI3	0.154336	0.000379864
ARF1	0.108863	0.0494116		AKAP8L	0.115974	0.000405219
LRRC40	0.110624	0.0494116		NDUFB7	0.314149	0.000423287
CARS2	0.14492	0.0494116		BLOC1S5	0.151734	0.000423287
				AC104461.1	0.172504	0.000423287
				TP73-AS1	0.100716	0.000423287
				FAM210B	0.285191	0.000423287
				ZNF654	0.224818	0.000423287
				DPM1	0.144436	0.000423287
				MCPH1	0.149771	0.000434044
				ZNF609	0.19238	0.000442861
				HIP1R	0.105916	0.000442861
				EIF3F	0.121701	0.000443115
				AKAP17A	0.172779	0.000443115
				TAF9	0.221771	0.000443115
				NDUFAF4	0.148872	0.000443115
				APEH	0.152605	0.000450636
				CCNDBP1	0.110713	0.000452195
				PPP1R15A	0.297043	0.000464157
				LMBR1	0.119174	0.000473206
				DERL1	0.243475	0.00048256
				PLXNB1	0.109113	0.0004954
				NDUFB11	0.195987	0.000507969
				EMG1	0.153891	0.00050871
				ATOX1	0.127165	0.00051502
				WDR45	0.110093	0.000519816
				NIF3L1	0.111046	0.000519816
				TFDP1	0.127882	0.000531857
				PDSS2	0.138693	0.000540185
				PRPSAP2	0.174878	0.000547128
				NPEPPS	0.181352	0.000547128
				CLPTM1L	0.164201	0.000569084
				RNF220	0.127511	0.00057632
				AZIN1	0.286872	0.000578093
				NTN4	0.115215	0.000578093
				ATP6V0D1	0.120041	0.000578093
				LSM6	0.101266	0.00059015
				HLCS	0.10997	0.000593854
				UBE2F	0.124068	0.000601028
				ITGB5	0.172289	0.000602285
				SMC4	0.130425	0.000602285
				FGGY	0.194273	0.000602285
				DAAM1	0.117621	0.000607114
				EXOC5	0.140469	0.000613378
				HSPA4L	0.206839	0.000613378
				SENP2	0.140595	0.000613378
				UTP25	0.182649	0.00061342
				KRCC1	0.159323	0.000630329
				LINC01128	0.101242	0.000630329
				BMERB1	0.13337	0.000635134
				C16orf70	0.178381	0.000636948
				KIF16B	0.194062	0.000637176
				ZPR1	0.105957	0.000642657
				CDK9	0.1395	0.000653603
				HDAC1	0.171023	0.000660236
				COPS5	0.180503	0.000680734
				PCYT1A	0.150641	0.000682597
				PSMD4	0.192045	0.000682597
				MRPL39	0.16342	0.000700334
				RAB21	0.207545	0.000700334
				LDB1	0.102435	0.000719844
				MAF	0.123505	0.000762028
				PAFAH1B1	0.250025	0.000762028
				HDAC6	0.152305	0.000763465
				IARS2	0.208592	0.000763465
				WDR59	0.10447	0.000767158
				IMMP2L	0.111163	0.000767158
				TMEM62	0.116024	0.000767158
				MAZ	0.102304	0.000773228
				TNPO3	0.166892	0.000787227
				VAC14	0.136701	0.000787227
				CTDSP1	0.166541	0.00080095
				RCN1	0.125075	0.00080095
				PMPCB	0.251025	0.00080095
				NMNAT1	0.101482	0.000812017
				PHC3	0.155223	0.000836803
				SMAD3	0.128392	0.000844454
				NRDE2	0.11535	0.000844454
				ZNF561	0.102386	0.000874338
				ALG13	0.129626	0.000874338
				NXF1	0.133485	0.000874338
				MCM7	0.142728	0.000874338
				SDF2	0.102613	0.000880133
				MAFF	0.111793	0.000903748
				BAIAP2L1	0.181401	0.000913287
				CNP	0.199608	0.000924194
				RTCA	0.132563	0.000942971
				ITGA6	0.268919	0.000942971
				UBA6	0.135407	0.000954213
				TSKU	0.211343	0.000959879
				SPIRE1	0.140588	0.000974525
				ZDHHC2	0.104359	0.000986516
				HNRNPH2	0.102603	0.000999599
				OAZ2	0.106866	0.00106692
				FTSJ3	0.165778	0.00106692
				BRMS1L	0.100403	0.00106692
				MAGIX	0.110652	0.00106692
				ELMOD2	0.110152	0.00106851
				RNF5	0.216399	0.0010857
				LIX1L	0.123691	0.0010857
				SCAND1	0.138304	0.0010857
				ID3	0.150252	0.00109301
				UTP6	0.168493	0.00109505
				FOXRED1	0.181296	0.00109505
				SRP14	0.235702	0.00109505
				FBXO3	0.21573	0.00113295
				COQ6	0.132005	0.00113295
				TOMM22	0.124906	0.00113986
				TBC1D1	0.139011	0.00113986
				N4BP1	0.139718	0.00113986
				EEF1B2P3	0.108895	0.00116005
				LRCH3	0.112383	0.00119911
				PPP1R12A	0.185699	0.00121606
				POLE3	0.207302	0.0012238
				LNX2	0.114723	0.0012238
				MCMBP	0.128808	0.00124202
				PPFIBP1	0.152771	0.00125978
				CISD2	0.195262	0.00126664
				GBP7	0.155902	0.00126664
				SLC19A3	0.18174	0.00129609
				H1-2	0.219205	0.00129609
				COQ5	0.151559	0.00129609
				C10orf88	0.101771	0.00129847
				ATF7IP2	0.175488	0.00129847
				TTPAL	0.164167	0.00132227
				CLASP1	0.115483	0.00137009
				GRK5	0.112921	0.00137322
				GATAD2A	0.10304	0.00137322
				RORC	0.141939	0.0013747
				FZD5	0.143884	0.00139037
				CTSA	0.108727	0.00139305
				DNAJC22	0.147792	0.00140107
				IER3	0.139374	0.00140987
				RAB4A	0.191283	0.00141106
				NDUFB8	0.178227	0.00141106
				GPR180	0.132127	0.00141106
				VPS52	0.112644	0.00141106
				TGDS	0.101368	0.00141106
				TBCEL	0.120449	0.00145371
				MAP2K1	0.104568	0.00147166
				NUGGC	0.12704	0.00147166
				NME2	0.129021	0.00149659
				ASCC1	0.139455	0.00149659
				TCEA1	0.15307	0.00149732
				CTCF	0.163251	0.00151795
				VPS35	0.143926	0.00151795
				ABCB1	0.210984	0.00151795
				NR4A2	0.124155	0.00151795
				VPS36	0.158389	0.00151795
				LIMA1	0.153186	0.00152163
				LRRC20	0.118645	0.00154201
				ATP5MC1	0.115782	0.00155755
				PTPN21	0.108685	0.00159224
				ATL2	0.105402	0.0016045
				HNRNPUL2	0.116442	0.00161466
				RPA1	0.150866	0.00162408
				EIF2B1	0.169804	0.00164164
				SULT1A1	0.172973	0.00164164
				PIGC	0.127118	0.00164164
				SLC9A3R2	0.342728	0.00164534
				PSMF1	0.159284	0.00165151
				KPNA2	0.144077	0.00168911
				DCAF12	0.155818	0.0016972
				GPALPP1	0.127923	0.0016972
				MT1A	0.107344	0.00169736
				STK4	0.142203	0.00169736
				TOB2	0.165255	0.00170167
				DKC1	0.177688	0.00170273
				KHDRBS1	0.215021	0.00170273
				TOR1AIP1	0.197336	0.00170811
				ATE1	0.179861	0.00170811
				SH3KBP1	0.181311	0.00170811
				PATL1	0.206165	0.00179257
				CLDN23	0.125787	0.00179257
				FBXO45	0.117145	0.00184451
				ZNF37A	0.114083	0.00185015
				UBL5	0.169146	0.00190057
				OXA1L	0.131078	0.00190669
				TDRD7	0.146475	0.00190805
				BSDC1	0.121064	0.00190805
				VAV2	0.151856	0.00191356
				COX7C	0.20885	0.00191437
				TM4SF4	0.422213	0.00191687
				TMEM14A	0.11074	0.00191687
				CLPTM1	0.129693	0.00192
				MGAT2	0.153167	0.00192
				SPATA5	0.102248	0.00192
				PRR14	0.173628	0.00192
				AP2B1	0.133885	0.00193813
				UBXN2B	0.104502	0.00193813
				CEBPZOS	0.107214	0.00193813
				VKORC1L1	0.134142	0.00193813
				NIBAN2	0.170715	0.00196153
				MTMR10	0.108734	0.00197755
				RPS6KB2	0.113127	0.00200609
				RPS15A	0.141898	0.00201572
				LARS2	0.123061	0.00201572
				GYG1	0.105159	0.00201572
				ARSB	0.129981	0.00203703
				CRKL	0.132472	0.00204681
				NUPR1	0.237707	0.00207761
				CDH1	0.154419	0.00207761
				TXLNA	0.165915	0.00207945
				UBAC2	0.12509	0.00208141
				RPA3	0.121842	0.00210374
				CPEB2	0.15192	0.00211354
				FKBP1A	0.141984	0.00211354
				TNFRSF10A	0.100997	0.00211354
				AIMP2	0.114485	0.00211354
				TMED4	0.110251	0.00212187
				MPHOSPH9	0.108285	0.00212187
				HRG	0.261125	0.00212187
				SLC15A4	0.113606	0.00212187
				PDLIM1	0.120786	0.00212187
				YPEL2	0.140156	0.0021394
				GOT1	0.290694	0.00216166
				CNPY2	0.117872	0.00216166
				TMEM220	0.162399	0.00216166
				EMC10	0.180156	0.00216166
				PSMG1	0.207618	0.00216212
				USP16	0.135361	0.00216212
				MRFAP1	0.222437	0.00216984
				PPP6C	0.131097	0.00217352
				GPI	0.149575	0.00217352
				OXSR1	0.103035	0.00218501
				PIGV	0.106228	0.00219092
				PIAS2	0.115286	0.00219092
				KDELR1	0.162247	0.00220219
				TIMM17A	0.148137	0.00221967
				KHNYN	0.106229	0.00226418
				BRD9	0.113818	0.00228256
				MTO1	0.125154	0.00228355
				PEX3	0.105209	0.00230409
				TDP2	0.167306	0.00233154
				MRPS36	0.191126	0.00235001
				HLA-F	0.123715	0.00235297
				TSPAN9	0.142805	0.00239666
				ELOC	0.135919	0.0023984
				COPS8	0.130647	0.0023984
				C17orf75	0.108255	0.00239996
				SNAP29	0.140552	0.00239996
				TRIM33	0.193084	0.00244975
				RWDD1	0.120782	0.00251402
				TEFM	0.114716	0.00251402
				WLS	0.151771	0.00252001
				SOS2	0.125899	0.00252617
				MCTS1	0.128998	0.00252875
				SUMO3	0.12358	0.0025452
				RTF2	0.150869	0.0025452
				FAM162A	0.151345	0.0025452
				SCAP	0.117726	0.00256752
				UXT	0.210856	0.00256752
				IFT27	0.109599	0.00256752
				NAA30	0.105558	0.00256752
				SAMD4B	0.105518	0.00268106
				PNP	0.104045	0.00268106
				TTC1	0.123027	0.00268143
				REST	0.159473	0.00269118
				CNIH4	0.147757	0.00269118
				SLC35B1	0.161563	0.00269118
				USP14	0.185254	0.00270388
				SDS	0.164166	0.00270965
				AKIRIN1	0.157179	0.00273083
				CASP6	0.10934	0.00280314
				ZNF451	0.150289	0.00287096
				ACTR2	0.184572	0.0029538
				UHRF1BP1L	0.166425	0.00306437
				PPM1A	0.136818	0.00306437
				VARS1	0.154121	0.0030714
				TEAD3	0.115723	0.00315304
				RNPEPL1	0.143351	0.00315304
				SMCO4	0.10467	0.00315304
				PTPRK	0.150252	0.00316001
				STEAP1	0.172378	0.00316001
				PRKAR1A	0.213638	0.00316001
				CCDC69	0.116524	0.00318885
				LARP1	0.125017	0.00324863
				AKR7A3	0.162084	0.00324863
				CISH	0.120906	0.00324863
				CIAO2B	0.182376	0.00326253
				AKAP11	0.134563	0.00339505
				ARHGEF7	0.12746	0.00341185
				MRPL15	0.100642	0.00343513
				RBM10	0.117906	0.00343513
				GDA	0.136092	0.00343513
				SNW1	0.122806	0.00343513
				FNDC4	0.214792	0.00345769
				DIPK1A	0.13437	0.00345856
				SELENOK	0.152262	0.00345856
				ZNF639	0.13024	0.00345856
				RNF139	0.176196	0.00354709
				RRP7A	0.196924	0.00358013
				RABEPK	0.14702	0.00358438
				SERTAD3	0.106532	0.00366029
				SMIM12	0.145952	0.00367273
				UQCRB	0.211411	0.00367273
				PIK3CB	0.145064	0.00367273
				NR2F2	0.106367	0.00369018
				CARNMT1	0.204633	0.00369018
				POLR3B	0.110893	0.00369018
				TAF2	0.100602	0.00369018
				IFFO2	0.128084	0.00376329
				IRGQ	0.107304	0.00377848
				FBL	0.109201	0.00378157
				FLYWCH1	0.112503	0.00383287
				INPP5K	0.154676	0.00383287
				TLE5	0.10847	0.00386897
				PKP4	0.107316	0.0038755
				SYNRG	0.154966	0.00390401
				TAF3	0.108625	0.00391029
				DNMT1	0.174711	0.00400728
				OSMR	0.160824	0.00404568
				LACTB	0.139506	0.00404913
				ARL5B	0.267689	0.00417323
				UGGT1	0.160198	0.00419195
				MRPL11	0.142776	0.00422455
				USP33	0.142298	0.0043558
				MYO5B	0.136671	0.00441155
				UBE3A	0.216741	0.00441155
				NRAS	0.240861	0.00441546
				ZC3H15	0.120091	0.0044358
				INPP5A	0.102894	0.00454601
				TNPO1	0.137854	0.00465038
				BCAP31	0.10824	0.00465038
				ORMDL2	0.137178	0.00470738
				UBE2Q1	0.161925	0.00474048
				PRDX2	0.142959	0.00476174
				ZFYVE9	0.125225	0.00476174
				OSBPL2	0.142373	0.00478551
				GALNT11	0.115387	0.00479074
				BST2	0.136928	0.00481649
				AL135905.2	0.109018	0.00485284
				ENAH	0.18408	0.00495305
				CMTM8	0.125976	0.00500677
				TMEM53	0.109442	0.00500677
				SPATS2L	0.156433	0.00501075
				MON1B	0.197834	0.00503954
				NIP7	0.100595	0.00506983
				TOMM70	0.223246	0.00512475
				LRPPRC	0.157224	0.00514441
				FAM160B1	0.141542	0.00516416
				POLD4	0.110989	0.00521505
				USP22	0.129368	0.00521546
				ARPC5	0.103089	0.00521586
				VAMP8	0.193227	0.00522576
				MRPL42	0.198349	0.00522627
				DCAF5	0.181406	0.00536295
				SLC25A6	0.134775	0.00536295
				CHTOP	0.108968	0.00537526
				C16orf72	0.138252	0.00537541
				VSIG10	0.122446	0.00541091
				ENPEP	0.206328	0.0054255
				KYAT3	0.108045	0.0054255
				TSC22D2	0.101974	0.00544418
				ANG	0.221086	0.00545124
				RHOBTB3	0.212781	0.00545124
				CDC34	0.101568	0.00545124
				CPP	0.131258	0.005471
				AP1B1	0.132847	0.00556931
				DDX42	0.117009	0.00561543
				SNX1	0.132935	0.00561543
				SPTSSA	0.129129	0.0056494
				CLNS1A	0.152206	0.00569872
				UBFD1	0.101649	0.0057166
				LGALS8	0.165542	0.0057166
				SEPTIN2	0.155304	0.00574446
				MCC	0.110076	0.0058346
				TMEM248	0.111336	0.00598563
				FKBP7	0.105688	0.00598563
				RHBDD1	0.135641	0.00601866
				CMBL	0.157654	0.0060336
				CGGBP1	0.181822	0.0060336
				STX18	0.138238	0.00606395
				SLC41A2	0.22135	0.00614445
				DNAJB2	0.108427	0.00614445
				HCFC2	0.111271	0.00614606
				CAPN2	0.181262	0.00620456
				PMM2	0.119267	0.00620863
				KDM4A	0.146069	0.00630537
				C1D	0.100639	0.00631034
				ATP6V0E1	0.21757	0.00637247
				GABARAPL2	0.177821	0.00638947
				VCPIP1	0.100516	0.00638947
				CDK6	0.102412	0.00638947
				MFAP1	0.128114	0.00638947
				EAPP	0.118235	0.00639718
				ATP6V1A	0.16003	0.00652698
				DMXL2	0.118338	0.0065616
				MFAP3L	0.227503	0.00671139
				GADD45A	0.276922	0.00676924
				ZNF207	0.126937	0.00685192
				GOPC	0.157963	0.00688069
				ZBTB2	0.101203	0.00688069
				KLHDC7A	0.106856	0.00688069
				RBM5	0.141809	0.00688712
				TRIM23	0.131625	0.00688712
				CEBPB	0.119709	0.00688712
				SRD5A3	0.138933	0.00688712
				TENM1	0.119133	0.00688712
				BBOX1	0.114553	0.00688712
				MAN2B2	0.118504	0.00688712
				NOLC1	0.132646	0.00688712
				CERT1	0.102687	0.00707863
				TRRAP	0.111866	0.00707863
				NDUFA12	0.179458	0.00707863
				ADM	0.236541	0.00716175
				ENTPD4	0.101084	0.00720304
				NDUFAF1	0.105481	0.00738167
				KIFAP3	0.149816	0.00746372
				FNIP1	0.14661	0.00768324
				ZNF174	0.107008	0.00774763
				CSNK1D	0.178672	0.00784722
				ZCCHC7	0.106835	0.00785825
				UBE2L6	0.205224	0.00786552
				KIF1B	0.145237	0.00786624
				PSMB2	0.107543	0.00786624
				HYAL1	0.148406	0.00790202
				MLX	0.133157	0.00790511
				HUWE1	0.122598	0.00793343
				TPP2	0.137015	0.00793343
				PRPF4B	0.103111	0.00793343
				ESD	0.138956	0.00793343
				CAP1	0.274479	0.00793343
				MRPL20	0.135885	0.00793933
				SNX9	0.110085	0.00796279
				LTBR	0.122614	0.00799395
				BNIP2	0.184719	0.00801795
				SIM1	0.110495	0.00801795
				HINT3	0.125238	0.00801795
				MRPL49	0.117488	0.00810753
				STAG2	0.123707	0.00813542
				RAB33B	0.118295	0.00832107
				DDB1	0.197124	0.00835206
				TNFRSF1A	0.104763	0.00835206
				YY1AP1	0.130631	0.00836047
				DNAJC8	0.130866	0.00837058
				CDK12	0.128912	0.00839387
				ADNP	0.139284	0.00839641
				NMT2	0.100509	0.00845633
				IRF7	0.140013	0.00846534
				GAPDH	0.210439	0.00887656
				CDC123	0.120852	0.00902083
				GGA1	0.145182	0.00914764
				SMARCC1	0.154353	0.00914764
				ALCAM	0.190292	0.00914764
				CCDC25	0.103901	0.00914764
				ZC3H13	0.126309	0.00929905
				KIF21A	0.152355	0.0094671
				UBL3	0.109391	0.0094671
				TP53BP2	0.136608	0.00976575
				KDM5B	0.123637	0.00982961
				SF3A3	0.10799	0.00982961
				AGL	0.106129	0.00985548
				JAGN1	0.128283	0.00991058
				NOP56	0.159515	0.00994632
				PAICS	0.165287	0.00994632
				CFB	0.127134	0.00995679
				PSMB5	0.150603	0.0099958
				ZFX	0.151334	0.010065
				SHISA5	0.113399	0.0101738
				SEC61B	0.123324	0.0104494
				TKT	0.228999	0.0105683
				GSTO1	0.224918	0.0106699
				UFL1	0.101747	0.0106699
				TMEM205	0.23345	0.0106739
				PIGX	0.15206	0.0107194
				SLC2A13	0.111321	0.0107194
				DAO	0.130207	0.0108028
				ELMOD3	0.108627	0.0108344
				SSRP1	0.10144	0.0109319
				RICTOR	0.192485	0.0109319
				DNAJC11	0.12361	0.0111573
				GOLGA3	0.164063	0.0113633
				HEXA	0.107286	0.011554
				ACOT13	0.131633	0.011554
				RAC1	0.163117	0.0116295
				TTC17	0.193191	0.0116295
				NUDT15	0.162236	0.0116295
				TRANK1	0.119035	0.0119338
				UAP1	0.143301	0.0121094
				DDX18	0.107998	0.0124346
				NOC3L	0.113592	0.012487
				MRPS33	0.131332	0.0128249
				CTBS	0.162479	0.0129005
				PPP4R2	0.139248	0.0129842
				BPNT2	0.148031	0.0132809
				RBM47	0.143405	0.013332
				RAP1GAP	0.107592	0.013332
				NUDT5	0.136791	0.0134195
				SPR	0.103244	0.0134387
				GOSR1	0.109115	0.0134387
				USP24	0.122284	0.0134387
				PSMC5	0.111444	0.0134387
				NDUFB3	0.152312	0.0135343
				RBM42	0.13133	0.0137664
				FAM168B	0.113576	0.0138368
				SASH1	0.102244	0.0140308
				MRPL32	0.139003	0.0140467
				RPLP1	0.172042	0.0140467
				PI4K2B	0.136474	0.0140467
				PDP2	0.100769	0.0140764
				ANAPC11	0.160365	0.0141103
				CECR2	0.16071	0.0142158
				PPP2R2D	0.159085	0.0145041
				SDC1	0.192867	0.0145295
				GSR	0.150963	0.0145458
				SRSF3	0.136364	0.014569
				HSPA4	0.153929	0.0146186
				OAS1	0.119641	0.0146446
				PAF1	0.18362	0.0146446
				RYK	0.112546	0.0146446
				PSMB7	0.112164	0.0147541
				ARPP19	0.12541	0.0149744
				GAPVD1	0.116216	0.0150805
				FAT1	0.113497	0.0153937
				NDUFB9	0.164796	0.0153937
				CALM1	0.206873	0.0153937
				NSD1	0.125554	0.0154161
				PREB	0.117142	0.0154203
				NRBF2	0.134808	0.0154409
				PPARG	0.117433	0.015492
				PKN2	0.123877	0.015492
				EEF1B2	0.166956	0.015655
				HAGH	0.114636	0.0157677
				ARL8B	0.209027	0.0158693
				SLC38A3	0.130209	0.0160387
				RBBP5	0.166775	0.0162556
				PIGR	0.116724	0.0163407
				EXOSC10	0.134211	0.0163407
				SAE1	0.146006	0.0163407
				OSTF1	0.116421	0.0165767
				TMEM140	0.102556	0.0166005
				GNPTG	0.123358	0.0166299
				TARS1	0.20118	0.016679
				MDM2	0.193444	0.0167275
				TRIAP1	0.111677	0.0169743
				CTNNA1	0.165619	0.0170867
				ZFP36L1	0.226005	0.017211
				ILDR2	0.111516	0.0172524
				PPP2CA	0.177822	0.0172524
				XDH	0.115103	0.0173122
				AMFR	0.109022	0.01738
				PLG	0.209601	0.0174257
				CPNE3	0.136981	0.0174257
				HNF4A	0.173707	0.0174324
				PTGR1	0.187361	0.0177192
				EVL	0.205245	0.0177207
				TSC22D1	0.143367	0.0177207
				LAMP1	0.173716	0.0177583
				NDUFAF6	0.10082	0.0178591
				HMBS	0.113781	0.0180764
				RMDN3	0.107221	0.0183438
				ECI1	0.153782	0.0183438
				KCTD20	0.104395	0.0185005
				ABCG8	0.145108	0.0186058
				ARF6	0.118199	0.0187337
				DYNLL2	0.1399	0.0188012
				NDUFA4	0.252491	0.0188698
				RABGGTB	0.1098	0.0189868
				RPRD1B	0.142019	0.0191681
				UQCRC2	0.186561	0.0193997
				RPL10A	0.138784	0.019534
				TMCC1	0.128005	0.0197842
				SUZ12	0.10543	0.0197842
				DMGDH	0.166236	0.0197971
				SLC35C1	0.165101	0.0200177
				PSMD7	0.10384	0.0200526
				SPP2	0.11207	0.0202693
				ARG1	0.173833	0.0202693
				TEX2	0.119431	0.0203094
				VPS50	0.11499	0.0203396
				QSER1	0.151803	0.0203719
				MKLN1	0.136219	0.0205415
				VTI1B	0.101526	0.0206581
				TMEM25	0.106708	0.0208097
				RND1	0.117541	0.020919
				MALAT1	-0.591471	0.021
				SMDT1	0.125927	0.0213176
				QKI	0.160153	0.0220481
				EMC7	0.106454	0.0220481
				TIMM8B	0.1586	0.0221657
				SMAP2	0.109339	0.0221657
				KANK2	0.120059	0.0221657
				REEP6	0.115829	0.0223226
				RPL26	0.133145	0.0226026
				MPP5	0.126539	0.0229644
				CPEB4	0.102191	0.0229644
				SGK2	0.123939	0.0230683
				C5orf24	0.109932	0.0231335
				YTHDC1	0.120708	0.0232717
				GRB14	0.179964	0.0232876
				YBX1	0.107743	0.0232945
				TOE1	0.103825	0.023652
				NFE2L2	0.11538	0.0237233
				OCIAD2	0.101745	0.0238665
				RAN	0.115098	0.0242061
				UBE3C	0.121897	0.0242847
				PJA2	0.176233	0.0242863
				AGPAT2	0.105867	0.0242953
				EIF4G1	0.175419	0.0245274
				TFB2M	0.165757	0.024597
				G3BP1	0.1774	0.0247519
				PARVA	0.143204	0.0247519
				COG4	0.160977	0.0249054
				SLC38A10	0.131408	0.0249153
				MAPK1	0.109073	0.0250217
				LONP2	0.15959	0.0250217
				USP10	0.126695	0.0255045
				RPS6KA3	0.106101	0.0256609
				REXO2	0.113381	0.0257245
				SUCLG2	0.16913	0.025747
				GMFB	0.105788	0.025758
				SAMHD1	0.132129	0.0257864
				GAS2	0.116508	0.0263067
				SND1	0.148427	0.0270623
				TMEM123	0.225572	0.0272406
				GPX4	0.199339	0.0276069
				ASCC3	0.100541	0.0278435
				ODR4	0.103497	0.0280032
				SCARB1	0.126695	0.0281423
				TRAP1	0.162271	0.0281423
				PROX1	0.160435	0.0282955
				RPL32	0.133337	0.0286778
				RAB18	0.110521	0.0288421
				EFNA1	0.1888	0.0288421
				LINC01278	0.11861	0.0296508
				PDK4	0.101476	0.0296508
				PINK1	0.121872	0.0298579
				DCTPP1	0.241882	0.0300766
				KANK1	0.160055	0.0300766
				RNF114	0.11617	0.0303093
				APC	0.142406	0.0303093
				VIRMA	0.142954	0.0303093
				RBM25	0.127832	0.0303369
				SFXN1	0.118746	0.0303882
				CTR9	0.178211	0.0306142
				ZFAND6	0.126863	0.0306142
				DNAJA1	0.163619	0.0306142
				ALDH1L1	0.17675	0.0312515
				ASPG	0.131478	0.0313827
				TTC7A	0.100497	0.031402
				HDGF	0.128264	0.0316012
				YWHAG	0.125794	0.0316012
				NUDT3	0.1065	0.0316012
				MORF4L1	0.102762	0.0316012
				VTN	0.134269	0.0316012
				SSBP1	0.119281	0.0318554
				ANKIB1	0.115869	0.0319794
				DAZAP2	0.144816	0.0320198
				GPBP1L1	0.145229	0.0323412
				VNN3	0.151683	0.0326705
				ZNF143	0.123885	0.0326705
				CRK	0.157132	0.0327283
				ACO2	0.101133	0.0328539
				LRRFIP1	0.110315	0.0332788
				TGFBI	0.103859	0.0337847
				NDUFS2	0.114769	0.0338403
				DHCR7	0.110986	0.0338403
				RNF170	0.107686	0.0343252
				PHLDB2	0.123892	0.0348932
				GLYATL1	0.11592	0.0352312
				HLA-A	0.158353	0.0353644
				RPL14	0.100185	0.0355231
				TTR	0.158236	0.0356055
				FTL	0.128924	0.0356493
				ARAP2	0.105967	0.0356811
				PAPSS2	0.1832	0.0365295
				C6orf120	0.142229	0.0367329
				BPTF	0.121031	0.0369192
				SBDS	0.14628	0.0369192
				CTNNAL1	0.125988	0.0369192
				KRT18	0.100902	0.0375848
				MYL12A	0.161566	0.0378681
				CCNY	0.13624	0.0382114
				APOM	0.110547	0.0384893
				STIP1	0.127974	0.0387202
				FOS	0.145433	0.0389471
				CKAP5	0.104698	0.03922
				DAP	0.132773	0.03922
				PSAP	0.134394	0.0395036
				HSD11B1	0.119628	0.0396501
				SPTAN1	0.12369	0.0400905
				TTC38	0.122931	0.040679
				ATXN10	0.112086	0.0413076
				EGFR	0.114778	0.0421007
				PDHB	0.103545	0.0423992
				CYP2C8	0.150844	0.0433386
				F10	0.139052	0.0435556
				PAPOLA	0.170895	0.0439605
				P4HB	0.141143	0.0439992
				NDUFA6	0.119232	0.0444017
				BET1L	0.102269	0.0446542
				TNS1	0.136449	0.0449602
				OSBPL9	0.123557	0.0453367
				VASP	0.113268	0.0456542
				DDX21	0.152442	0.0456542
				POLR2M	0.104459	0.0459285
				POLDIP2	0.148613	0.0460856
				ID2	0.164721	0.0477569
				TOR1AIP2	0.190573	0.0479321
				PLOD2	0.107375	0.0483447
				TGM2	0.172173	0.0484669
				SAR1A	0.10878	0.0485421
				PLS3	0.16857	0.0486662
				TM9SF2	0.11111	0.0496711
				TMEM43	0.123188	0.0499666

## Sheet: AAV5
NL 3				NL 4				SL 3				SL 4				avg_log2FC
Gene	avg_log2FC	p_val_adj		Gene	avg_log2FC	p_val_adj		Gene	avg_log2FC	p_val_adj		Gene	avg_log2FC	p_val_adj		Similar	NL 3	NL 4	SL 3	SL 4
mKO2	1.95532	0		mKO2	1.72818	0		mTurq2	1.67596	0		mKO2	1.88434	0		SULT2A1			0.610272	1.00727
AC011317.1	0.263932	2.00962e-63		BC2	0.196142	1.36483e-101		LPCAT2	0.188133	6.62161e-05		C3AR1	0.153298	1.46246e-40		SLCO1B3			0.489412	0.276712
AC099332.2	0.40494	1.06046e-30		MTND5P32	0.207392	9.11678e-24		SCD	-0.816083	0.000558328		LBX2	0.262359	4.07849e-25
C17orf49	0.220254	3.39497e-24		LINC01135	0.109449	1.16487e-18		CADM4	0.203925	0.0028854		CCNA2	0.224612	2.5241e-19
CCL14	0.349488	9.68125e-12		AL365259.1	0.26042	2.74553e-15		ALDH7A1	0.522585	0.00374519		AP001992.1	0.201784	6.21928e-13
ZNRF2P1	0.271271	1.77015e-10		NPM1P48	0.108257	8.08722e-13		FAM126B	0.307045	0.00501503		HDGFP1	0.246127	1.21509e-11
LINC01588	0.295297	5.66813e-10		RTN1	0.129595	3.23302e-10		AC093001.2	0.225981	0.00501503		CD52	0.266502	1.54734e-10
REP15	0.346693	3.57262e-08		CCNB3	0.363357	1.88258e-08		SCAF8	0.469131	0.00501503		MSR1	0.362425	1.86639e-08
LINC02245	0.212241	1.8767e-07		P2RX5-TAX1BP3	0.142398	3.61827e-05		CCNE2	0.233942	0.0052324		HLA-DPB1	0.365709	1.86639e-08
TLR6	0.343991	4.45682e-06		ITGA9-AS1	0.150247	0.000242012		NKAIN3	0.135187	0.0101181		DUSP9	0.129994	4.10667e-08
GTF2H2C	0.402445	1.7445e-05		SARM1	0.399869	0.000398129		MYO1B	0.470058	0.0109509		CSH2	0.584084	5.75117e-08
HSP90B3P	0.201328	0.000104448		PA2G4P6	0.113441	0.000479566		FADS1	-0.743682	0.0109509		ATP8B4	0.214436	9.12134e-07
TTLL11	0.417527	0.000104448		CELSR2	0.235917	0.000568921		MAP3K8	0.228718	0.0109509		HIKESHI	0.704426	1.43495e-06
AL031058.1	0.257472	0.000114728		ART4	0.543494	0.000725726		NAGK	0.296873	0.0109509		AC015813.6	0.149241	2.44056e-06
MEX3A	0.275374	0.000156982		PRIM2	0.140038	0.00206548		LECT2	0.543913	0.0114407		RPS8P3	0.248051	1.32515e-05
ZNF600	0.317164	0.00025515		SNN	0.210694	0.0025119		CNGA1	0.19364	0.0142689		IFI27	0.166927	1.39959e-05
SLC7A5	0.387187	0.000496039		TFAP4	0.388585	0.0029814		HPF1	0.316988	0.0146603		AC087633.2	0.278946	1.62761e-05
GRK3	0.238496	0.00065061		PRR13	0.633196	0.0029814		SLC37A3	0.23712	0.0146603		ZNRD1ASP	0.333725	5.19053e-05
LARP6	0.699163	0.0009077		ZNF628	0.131886	0.00306692		SULT2A1	0.610272	0.0155024		AC231533.2	0.203149	5.40924e-05
ZNF491	0.383858	0.00159934		TMEM117	0.177402	0.00353992		LPCAT1	0.260666	0.0191169		RUSC1	0.3319	0.000115773
TRPV1	0.348817	0.0018277		ZNF837	0.18809	0.00365569		FIS1	0.442412	0.0191169		ZKSCAN4	0.1629	0.000187226
PSMC1	0.38441	0.0018277		ARHGEF28	0.415748	0.00365569		AC021218.1	0.257072	0.0201573		GABPB1-IT1	0.351486	0.000190532
GPCPD1	0.472672	0.0018277		SHLD3	0.301727	0.00380966		TOR1AIP1	0.269695	0.0205508		IGHG4	0.454735	0.000250845
SMIM2-AS1	0.443996	0.00250391		ZNF81	0.1648	0.00380966		CAPZA2	0.37875	0.0205508		LINC02606	0.113249	0.000386925
SCLY	0.364305	0.00324452		LSM12	0.193378	0.00473894		RFX5	0.281816	0.0205508		ZNF304	0.172095	0.000461255
FBXO30-DT	0.237934	0.00332372		PACS1	0.191969	0.00605073		ZNF101	0.157731	0.0205508		SAMHD1	0.587907	0.000489326
SSBP1	0.667254	0.00668826		FTLP2	0.281373	0.00821882		FOLH1	0.199082	0.021161		AC016995.1	0.171207	0.000522424
GRK4	0.300641	0.0074784		AC018467.1	0.142603	0.00924146		RBKS	0.390166	0.0219727		ARSG	0.153832	0.00110182
MBLAC1	0.241279	0.00876748		AC112220.2	0.457904	0.00924146		SAA2	0.480578	0.0219727		PDP1	0.243156	0.00197854
URM1	0.589394	0.0130569		LAMB3	0.74928	0.0113622		SAA1	0.437244	0.0219727		RAD51D	0.338214	0.00214376
LINC01004	0.237988	0.0140581		PKM	0.372972	0.0152378		PIGR	0.554116	0.0219727		PMS2CL	0.38383	0.0025148
RALGDS	0.24087	0.0145134		AKR1B15	0.182245	0.0152378		AC084375.1	0.334827	0.0220501		PDE6D	0.281497	0.00322656
SERPINB8	0.632933	0.0155735		THEM6	0.388184	0.0152378		TTC9	0.148885	0.0224265		SLCO1B3	0.276712	0.00345703
PABPC1L	0.369437	0.0161074		MFHAS1	0.388903	0.015796		SLC1A1	0.36723	0.0236321		TTC5	0.137044	0.00421271
TMEM38A	0.433148	0.0162063		AC100861.1	0.11985	0.0166449		GON4L	0.260787	0.0287518		FAUP1	0.186268	0.00453262
SNHG16	0.72093	0.0162063		AC006064.2	0.151489	0.0166449		SPART	-0.615667	0.0291925		QDPR	0.326905	0.00533764
AC007405.3	0.291344	0.0164346		OSGEPL1	0.256101	0.0170252		GPX3	0.478517	0.0295929		NAB2	0.239467	0.00561091
POM121	0.573693	0.0178396		PTPDC1	0.192186	0.0170252		FADS2	-0.642981	0.0296089		SRSF12	0.181454	0.00666228
TRABD2B	0.377273	0.0184773		ATF2	0.763158	0.0170252		MBL2	0.397429	0.0304841		BPNT1	0.45638	0.00741206
ZMPSTE24	0.674011	0.0200908		VNN1	0.761883	0.0172984		POLE2	0.172782	0.0314591		SMARCA1	0.68824	0.00835994
ARL6IP4	0.502337	0.022141		SLC52A2	0.32927	0.0172984		BCAM	0.145773	0.0319594		SAT2	0.519701	0.00879527
ABCC3	0.600324	0.022141		PML	0.208096	0.0172984		FGL1	-0.312193	0.0329545		GOLT1A	0.508511	0.00879527
SLC6A9	0.123275	0.0285777		TRAPPC2B	0.16511	0.0206931		SHH	0.258789	0.0333222		PGM2	0.471295	0.00879527
RPS29	0.742389	0.0285777		CASP9	0.289243	0.0206931		RAB37	0.153432	0.0348477		CCDC146	0.202354	0.00879527
MAP3K6	0.22767	0.0328045		LNCTAM34A	0.185739	0.0218647		ABCB4	0.353078	0.0368418		TEAD3	0.214498	0.00879527
RELL1	0.238147	0.0343194		ZBTB49	0.171558	0.0244571		ANKRD13C	0.237562	0.0368418		PRKCZ	0.539533	0.00879527
BTF3L4	0.61777	0.0343194		APOC1P1	0.40105	0.0248448		METTL17	0.250415	0.0368418		ASAP2	0.201627	0.00939163
EXOC2	0.595241	0.0343194		AL354740.1	0.265724	0.028262		FABP1	-0.467684	0.0368418		SMIM19	0.533773	0.00980971
COPS8	0.562706	0.0343194		AC135050.7	0.135911	0.0319775		GPRC5B	0.172508	0.0368418		ZNF266	0.250185	0.00980971
FKBPL	0.234863	0.0343194		NEU3	0.21515	0.0322815		AADAC	0.457781	0.0368418		SNAPC1	0.234687	0.0108594
HMGN5	0.309002	0.0343194		TATDN2	0.380624	0.0322815		WASHC5	0.314096	0.0368418		MED29	0.443742	0.0117257
F8	0.359863	0.0389924		HSD11B2	0.138459	0.0332284		VPS39	0.206157	0.0401491		LNCSRLR	0.122611	0.0117257
PNMA6A	0.361041	0.0395213		ZSWIM3	0.131038	0.0334844		MRPS25	0.445254	0.0402002		EBF4	0.163728	0.0117257
CCDC77	0.247111	0.0415336		RNASE1	0.24077	0.0337604		ANP32E	0.33293	0.0405373		SHBG	0.140137	0.0117257
ATP5PB	0.849634	0.0437829		CABLES2	0.278322	0.0337604		RHBDD1	0.230884	0.0409209		HHLA3	0.202682	0.0117257
DLG2	0.171011	0.0467446		AC025884.1	0.139595	0.037533		RANBP10	0.206854	0.0412583		POLD1	0.226453	0.0125441
NOP14	0.667677	0.0478088						TMEM222	0.165123	0.0437134		COX10-AS1	0.246522	0.0157905
METTL2B	0.418834	0.0478088						CMC1	0.234277	0.0437134		DUSP23	0.565168	0.0164163
ACYP1	0.317548	0.0478088						SLCO1B3	0.489412	0.0437134		TPX2	0.368009	0.0164946
TTC33	0.499818	0.0478088						FTCD	0.384023	0.0462916		ACKR3	0.33644	0.0168357
AKR1C8P	0.285247	0.0478088						SLAIN1	0.253208	0.0468776		GNPDA2	0.285628	0.018768
AC008966.1	0.340551	0.0478088						PROSER2	0.405086	0.0468776		UBE2L6	0.666987	0.0193636
												SCTR-AS1	0.187704	0.0193636
												SULT2A1	1.00727	0.0224168
												IFI6	0.526738	0.0226349
												ITGB2	0.168856	0.0230734
												ABCF3	0.368583	0.0230919
												PLEKHH3	0.271437	0.0230919
												ZPLD2P	0.328739	0.0230919
												MDK	0.154654	0.0240801
												DBNDD1	0.33581	0.0240801
												SYVN1	0.552486	0.0245111
												HDAC11	0.233178	0.02511
												TDO2	0.323502	0.02511
												LRRFIP1P1	0.217272	0.0254575
												CHD8	0.85497	0.0254575
												RPL7P52	0.165341	0.0272758
												DHX38	0.529616	0.0275969
												ZNF76	0.170808	0.0291876
												C1orf174	0.378507	0.0314401
												SAMD9	0.197431	0.03236
												PRAG1	0.181769	0.0325147
												HSPB8	0.176799	0.0325571
												ABCG2	0.3175	0.0325571
												RGN	0.526454	0.032743
												TOR3A	0.317438	0.032743
												H4C3	0.515351	0.0332951
												ZNF618	0.419255	0.0348073
												BAHD1	0.33407	0.0364112
												NNT	0.435366	0.0376887
												LINC02158	0.172996	0.0392106
												STK16	0.41656	0.0409716
												ZNF383	0.181064	0.0415984
												RGL3	0.190511	0.0424268
												CYP1A2	0.638366	0.0424268
												GIN1	0.220262	0.0424268
												AKAP12	0.38892	0.0436867
												SAA4	0.579895	0.0445225
												STOX2	0.124298	0.0447367
												PCK1	1.17581	0.0452628
												KLB	0.177109	0.045425
												ASCC1	0.25663	0.0465949
												FIG4	0.199121	0.0466726
												NDUFV1	0.606156	0.0480601
												ZSCAN2	0.24407	0.0488829

## Sheet: LK03
NL 3				NL 4				SL 4				avg_log2FC
Gene	avg_log2FC	p_val_adj		Gene	avg_log2FC	p_val_adj		Gene	avg_log2FC	p_val_adj		Similar	NL 3	NL 4	SL 4
TagBFP	2.6662	0		TagBFP	2.3357	0		TagBFP	2.82477	0		CSH2	0.382822	0.230266	0.422869
CSH2	0.382822	1.09504e-117		BC1	0.677427	2.94329e-265		CSH2	0.422869	6.97481e-112		NUDT6		0.123996	0.113214
AVPR1A	0.173668	2.19105e-10		CSH2	0.230266	7.14482e-90		ELP3	0.135281	0.000188204		PDK4	0.118148	0.155942
MDM2	0.177487	2.19105e-10		PELP1	0.118866	2.47249e-07		GSN	0.1163	0.000188204		RPS29		0.127141	0.153578
UGT2B7	0.147435	3.32039e-09		CSNK1G3	0.152198	3.66871e-07		RHOT2	0.113781	0.000188204		CYP2E1	0.108838	0.143325
CYP2E1	0.108838	1.73654e-08		TIMELESS	0.148354	6.11972e-06		DDRGK1	0.136356	0.000188204		ARPC2		0.10306	0.102522
ADH4	0.103805	3.4223e-07		TMEM250	0.121852	7.20653e-06		NUDT6	0.113214	0.000188204		MDM2	0.177487		0.129926
GPHN	0.108284	8.1269e-07		MRPL12	0.105398	7.33168e-06		PPFIBP1	0.131864	0.000216048		UGT2B7	0.147435		0.20675
DCXR	0.102852	1.03061e-06		OGDHL	0.109812	1.09552e-05		UFL1	0.141722	0.000216048		GPHN	0.108284		0.101287
GDF15	0.101297	2.41259e-06		SELE	0.137429	1.33843e-05		RPS29	0.153578	0.000216048		GDF15	0.101297		0.112743
PDK4	0.118148	3.95634e-06		GOLGA3	0.144438	1.33843e-05		NAA50	0.144793	0.000216048
RDH16	0.113831	3.95634e-06		TTC7A	0.127295	1.62107e-05		RIC8B	0.134273	0.000231345
CD4	0.128829	4.00371e-06		PRR13	0.126187	2.02914e-05		CEBPB	0.123761	0.000265671
IGF1	0.127786	4.59515e-06		LEMD2	0.107208	2.02914e-05		SAP30L	0.114764	0.000286506
PLA2G2A	0.133075	5.61635e-06		MRPS6	0.117799	2.02914e-05		SMNDC1	0.108179	0.000286506
SLC16A10	0.111133	7.93073e-06		TLE5	0.105218	2.04391e-05		TSPO	0.110189	0.000286506
DNAJC21	0.104427	2.02557e-05		AIMP2	0.167148	2.04391e-05		SELENOH	0.103466	0.000291199
SLC1A2	0.109493	3.0769e-05		TYW1	0.141983	2.11594e-05		STX18	0.107735	0.000303758
FAM107B	0.102265	0.000107005		MRRF	0.146939	2.40127e-05		COX5B	0.152849	0.000307306
PLOD2	-0.124195	0.000220313		PPP1R11	0.133958	2.65467e-05		TEX10	0.101544	0.000307306
FN1	-0.114454	0.00449132		RNPEP	0.134458	2.65467e-05		APOC1	0.121941	0.000312023
AHNAK	-0.11382	0.0104504		CAPN1	0.105767	2.65467e-05		TRMT11	0.106345	0.000347499
VNN1	-0.140822	0.0243056		IFT20	0.149345	3.29801e-05		HSPE1	0.14192	0.000382295
MALAT1	-0.10752	0.0388047		CDC37	0.133052	3.29801e-05		NDUFA5	0.111624	0.00045482
				PGPEP1	0.118532	3.29801e-05		LINC01564	0.115179	0.000520146
				UTP14A	0.100997	3.5139e-05		FRA10AC1	0.120073	0.000520146
				ERLIN2	0.113594	3.60506e-05		ARL4D	0.113723	0.000578302
				SAMM50	0.12891	3.92921e-05		CACYBP	0.140476	0.000587178
				C2CD5	0.126986	3.99615e-05		RPS8	0.12471	0.00067185
				SLC25A20	0.10383	4.34715e-05		HKDC1	0.118958	0.00067185
				TOPBP1	0.159564	4.35408e-05		NOP10	0.11416	0.000682718
				MRPL49	0.182329	4.49493e-05		SDHA	0.111534	0.000682718
				FAM83G	0.135119	4.80189e-05		SEC61B	0.123235	0.00076841
				RPS6KB2	0.131793	4.80189e-05		TAP1	0.119073	0.000776428
				SLC38A3	0.24401	4.80189e-05		ZFAND2A	0.164861	0.000954607
				RHBDD2	0.14045	4.80189e-05		UGT2B7	0.20675	0.000954607
				RBM22	0.166048	5.20559e-05		ZFAS1	0.107977	0.000954607
				CYP2B6	0.193959	5.20559e-05		YWHAZ	0.141097	0.000954607
				SLC43A1	0.109515	5.20559e-05		SF3A3	0.1217	0.00112305
				NUDT6	0.123996	5.89404e-05		RUFY3	0.118405	0.00112305
				B3GNT2	0.166027	5.89404e-05		HSPA6	0.122239	0.00120349
				EFHD1	0.100477	6.05123e-05		TAF1D	0.14815	0.00123944
				ABHD6	0.173447	6.29446e-05		MID1IP1	0.153876	0.00129908
				PHLDB2	0.103753	7.09154e-05		FLVCR2	0.10327	0.00145491
				ATXN2	0.143682	7.91815e-05		ATL3	0.117745	0.00145491
				CAMK2G	0.127886	9.03205e-05		NUDT9	0.110849	0.00145491
				PAIP2B	0.1168	9.03205e-05		CYP2A6	0.118869	0.00160887
				KRCC1	0.187287	0.000106759		NR1H4	0.104075	0.00176607
				ARHGAP12	0.120315	0.000108124		AKR1C3	0.106866	0.00193847
				SMUG1	0.107245	0.000112411		THUMPD3	0.101839	0.00193847
				FAS	0.148299	0.000113838		RPL34	0.104222	0.00193847
				RNF167	0.101636	0.000113838		RPF2	0.11917	0.00193847
				BCO2	0.13178	0.000135443		RPS9	0.110766	0.00210848
				HTRA1	0.15225	0.000139887		ENY2	0.103852	0.00210848
				ARV1	0.121179	0.000149901		RPL27A	0.116921	0.00216368
				HPD	0.222955	0.000149901		GCLM	0.111316	0.00255963
				GFM2	0.107704	0.000165137		RPL37	0.109975	0.00256095
				MRPS34	0.114638	0.000165137		SUCLG2	0.119901	0.00261775
				ILVBL	0.103301	0.000165137		DNAJC7	0.124241	0.00266166
				ZNF22	0.113821	0.000166291		CDKN1A	0.113957	0.00266166
				DDI2	0.135791	0.000176177		RSL24D1	0.13759	0.00266166
				EEF1E1	0.122083	0.000176177		CYC1	0.116163	0.00266166
				COA7	0.145604	0.000176177		CLPX	0.108263	0.00266166
				METTL26	0.113467	0.000215462		PNRC1	0.130409	0.00266639
				RBP5	0.12067	0.000236824		TXNDC9	0.12614	0.00266639
				SPIN1	0.100416	0.000246412		MDM2	0.129926	0.00296489
				NAGK	0.11302	0.000291099		JMJD6	0.117802	0.00310841
				MOV10	0.119072	0.000311663		MZT2B	0.104347	0.00314443
				ARSB	0.109016	0.000350461		TXNRD1	0.105727	0.00314468
				NDUFS7	0.114245	0.000350461		BLVRB	0.12373	0.00314468
				NSD1	0.104011	0.000383256		ENSA	0.102142	0.00323616
				LSS	0.13472	0.000383256		NOL10	0.104463	0.00334374
				PPP1CC	0.179804	0.000383408		UBE2B	0.101608	0.00369564
				PTPN12	0.137458	0.000383745		NDUFA1	0.136474	0.00382101
				COX8A	0.143554	0.000415253		GDF15	0.112743	0.00454836
				PAFAH1B2	0.103972	0.000443343		PNKD	0.100214	0.0046237
				AP005060.1	0.130082	0.000443343		AKR1C2	0.120782	0.00538519
				AFMID	0.114009	0.000445146		CCL20	0.152247	0.00648524
				CRAT	0.114535	0.000450062		TNFRSF12A	0.111946	0.00713202
				MTG2	0.106279	0.00045914		SCML1	0.100269	0.00725551
				DAG1	0.100018	0.000465286		RPS23	0.10195	0.00737889
				HUWE1	0.139205	0.000465286		DVL1	0.106043	0.00777969
				SEH1L	0.112736	0.000500403		PPA1	0.105926	0.00838701
				CMTM8	0.101764	0.000511854		GPHN	0.101287	0.00890434
				SLC22A5	0.109162	0.000526953		TOMM70	0.113854	0.010839
				OTUD6B-AS1	0.102929	0.000526953		HSPH1	0.10711	0.0116319
				PDK4	0.155942	0.000528773		HMGCS1	-0.126478	0.0122656
				MT1H	0.210122	0.000538643		AD000090.1	0.121434	0.0127824
				LRCH1	0.109315	0.000542887		NDUFS5	0.112546	0.0131234
				MRPL20	0.108566	0.000547435		RBM27	-0.121222	0.014217
				SLBP	0.116759	0.000554256		UCHL3	0.102428	0.014217
				PER2	0.113769	0.000554256		CCNG1	0.102549	0.0151831
				MRPS7	0.12089	0.000561667		ARPC2	0.102522	0.0153001
				ERLEC1	0.12407	0.00056252		ELOVL6	0.104922	0.0182287
				HINT3	0.111215	0.000567059		CD302	-0.154462	0.034574
				COX7C	0.159494	0.000772666		UBA52	0.101662	0.0410739
				HPS1	0.117466	0.000772666
				AK4	0.107164	0.000847
				TTC14	0.104832	0.000847
				SLC50A1	0.107208	0.000883153
				XRCC6	0.132097	0.000883153
				ACADS	0.113676	0.000963344
				STEAP1	0.11727	0.000976188
				MGAT1	0.129007	0.000976188
				CIB1	0.100377	0.000987799
				KLHDC2	0.105029	0.00100171
				ATP5MF	0.104793	0.00110391
				RAB12	0.110924	0.00111752
				EIF4H	0.101446	0.00113311
				TNIP1	0.148816	0.00113311
				RPS29	0.127141	0.00115273
				PHAX	0.143158	0.00115273
				RNF7	0.150254	0.00118108
				RPS7	0.162316	0.00119243
				MDC1	0.109272	0.00128598
				UGT1A1	0.108102	0.00128598
				SZRD1	0.167935	0.00128857
				MSANTD4	0.117852	0.00128857
				COA4	0.104967	0.00129312
				PIGR	0.128906	0.00143202
				KANK2	0.101079	0.00145889
				RBMXL1	0.129541	0.00147231
				TMEM223	0.106169	0.00147231
				NME4	0.119532	0.00166042
				PDCD6IP	0.119431	0.00166517
				APOA5	0.137564	0.00175336
				DOCK4	0.107311	0.00181674
				CLU	0.114607	0.00188301
				TSN	0.1135	0.00195009
				USF2	0.134643	0.00204165
				RPL36AL	0.127197	0.00208931
				PSMF1	0.167482	0.00217905
				ANXA11	0.100724	0.00229865
				TIMM23	0.108992	0.00234054
				AIFM2	0.105238	0.00241212
				TSNAX	0.125344	0.00249673
				IFITM3	0.132607	0.00259382
				UQCR10	0.102806	0.00259382
				EMC1	0.11348	0.00272268
				MEGF9	0.140987	0.00272268
				SF1	0.123498	0.00274826
				STARD5	0.118001	0.00281529
				CNOT6L	0.108616	0.00289682
				TRIM22	0.106998	0.00299818
				PTPRF	0.105968	0.00300374
				UBA2	0.115685	0.00316466
				CEACAM1	0.104973	0.00322636
				LRPPRC	0.109436	0.00324649
				PUM1	0.122094	0.00324649
				QSER1	0.107953	0.00326822
				C2	0.160328	0.00344698
				DDX23	0.117883	0.00345426
				KIF5B	0.138993	0.00348556
				CFL1	0.102133	0.00369586
				ISCU	0.120878	0.00417992
				ATE1	0.110709	0.00418631
				GET3	0.116828	0.00432835
				EMC10	0.128281	0.00432835
				CST3	0.133798	0.00432835
				VGLL4	0.109551	0.00432983
				AKR7A3	0.101412	0.00446426
				SYVN1	0.112388	0.0044711
				EPHX1	0.169289	0.0045589
				RPL10A	0.116007	0.00492096
				YWHAB	0.120108	0.0049668
				SHLD2	0.115191	0.0049668
				GPX3	0.149603	0.0049668
				DLG1	0.112176	0.00521978
				CDC5L	0.108731	0.00521978
				GNS	0.11265	0.00521978
				IRS1	0.100919	0.00548349
				SPR	0.101836	0.00550466
				RNF11	0.12262	0.00564173
				PPP4R2	0.111862	0.00594263
				ACO2	0.110416	0.00598854
				FTL	0.102542	0.0061371
				RMDN1	0.107532	0.0061371
				LPCAT3	0.134531	0.00620538
				CPS1	0.156905	0.00668856
				TRIM24	0.100798	0.00696469
				PROC	0.133583	0.00711684
				EPN2	0.121641	0.00720018
				NCKAP1	0.125907	0.00744591
				NANP	0.110147	0.00787451
				PIAS2	0.100057	0.00797546
				H2AC6	0.120326	0.00818255
				G3BP2	0.120894	0.00854852
				EIF3G	0.120144	0.00897477
				HYAL1	0.100362	0.00959704
				METAP2	0.108378	0.00959704
				SLC66A2	0.108847	0.00963478
				STOM	0.132287	0.00973487
				NQO2	0.123236	0.0105598
				PID1	0.109867	0.0105598
				CD81	0.138114	0.0107085
				ALDH1L1	0.156426	0.0111468
				SNRNP48	0.103236	0.0119299
				SRSF1	0.108599	0.0119332
				NDUFS3	0.111638	0.0120172
				ITFG1	0.173734	0.0122157
				HSD17B13	0.10413	0.0124146
				PPP1R3C	0.105235	0.0127029
				POLR2E	0.103153	0.0127899
				RDH11	0.128993	0.0130059
				FOSB	0.121507	0.013637
				SEC61A1	0.109847	0.0145497
				SURF4	0.120477	0.0148704
				CSNK2B	0.102618	0.0151229
				MT2A	0.117119	0.0156545
				TPST1	0.100312	0.0156545
				GSTO1	0.114625	0.0158512
				TMEM248	0.109875	0.0163891
				HAX1	0.107471	0.0164507
				AC097376.3	0.10274	0.0165587
				POMP	0.100242	0.016739
				CPN2	0.121418	0.0193868
				UQCRC1	0.123401	0.0205183
				GYG1	0.108019	0.0208716
				OGA	0.14176	0.0208716
				RAPH1	0.137065	0.0214174
				CYP2E1	0.143325	0.0218928
				EIF4G1	0.12355	0.0230463
				SND1	0.115711	0.0232234
				MT1M	0.112724	0.0243496
				SLCO1B3	0.108686	0.0247325
				ARPC2	0.10306	0.0261471
				DBI	0.11132	0.0265828
				FNDC4	0.107753	0.0272475
				RPS19	0.10761	0.028113
				VTN	0.101332	0.0285319
				PUS3	0.10164	0.0285319
				EGR1	0.193866	0.0289382
				HEBP1	0.104021	0.0298596
				RPL18	0.132372	0.0298596
				TFR2	0.135685	0.0307604
				SPCS1	0.10293	0.0315214
				SERPING1	0.101684	0.0322033
				ATP6V0B	0.108805	0.0323532
				ACSS3	0.134898	0.0323587
				NACA	0.102955	0.0331621
				CYP1A2	0.142456	0.0331621
				TPMT	0.100418	0.0334707
				INHBE	0.115197	0.0461971

## Sheet: AAV6
NL 4
Gene	avg_log2FC	p_val_adj
mCardinal	1.96424	0
BC3	0.962537	0
UTP14A	0.22384	0.000145733
UBL7	0.124557	0.00220875
TP73-AS1	0.152178	0.00220875
POGLUT3	0.171259	0.00397985
FBXL15	0.212917	0.00397985
RSBN1	0.191895	0.00397985
MARK4	0.190301	0.00397985
NCLN	0.25381	0.00397985
EXTL2	0.137597	0.00414104
PELO	0.361481	0.00632172
CRLF3	0.20724	0.00763304
GREM2	0.148374	0.00763304
WDR70	0.103924	0.00813431
GNPDA1	0.194486	0.00932595
BANP	0.189795	0.00962705
ABHD17B	0.112792	0.0111267
CYP20A1	0.264295	0.0111267
TUBGCP6	0.173561	0.0111318
ISCA1	0.11602	0.0111318
NOL7	0.276517	0.0111318
PTER	0.123894	0.0128048
NOC2L	0.192207	0.0129291
TARBP1	0.126853	0.0129291
LINC01348	0.154255	0.0134494
KIN	0.21183	0.0160171
PGLS	0.171919	0.0181973
HSD3B7	0.140068	0.0191898
DHX57	0.173771	0.0191898
AAMP	0.253021	0.0192113
AGFG2	0.147941	0.0192113
PIGG	0.1415	0.0193051
SERGEF	0.174188	0.0201278
SFXN5	0.167671	0.020312
WDR7	0.145986	0.020312
LMNA	0.233435	0.0206308
AL354811.1	0.15363	0.0206308
NXF1	0.107903	0.0206308
SLC25A38	0.223759	0.0206308
GATA4	0.147616	0.0206308
ZDHHC21	0.107754	0.0206308
NDUFA3	0.198269	0.0206308
APOA1-AS	0.211317	0.0206308
ERBB2	0.116579	0.0211535
PYM1	0.179987	0.0225838
CCDC126	0.120923	0.0225838
SPTAN1	0.193656	0.0225838
SLC1A1	0.232685	0.0225838
PIGS	0.104959	0.0225838
GTF3A	0.325233	0.0225838
CDC23	0.100255	0.0225838
MED24	0.133063	0.0225838
FUBP3	0.260201	0.022975
TRIM65	0.120529	0.022975
EMC8	0.121467	0.022975
HINT2	0.103849	0.0232101
NUBPL	0.142987	0.0261975
SH2B3	0.12373	0.0261975
SSBP3	0.124294	0.0261975
SH3BGRL2	0.238253	0.0269403
PCID2	0.17181	0.0269403
HSPA14	0.10876	0.0269403
SGK1	0.332566	0.0269403
GCKR	0.215918	0.0274323
MTHFD2L	0.128824	0.031737
CD99L2	0.209265	0.0319782
TMEM150C	0.137259	0.0332327
YKT6	0.170608	0.0332327
WDR75	0.215663	0.0332327
ATP5PD	0.296961	0.0347784
P4HTM	0.139509	0.038158
IDI1	-0.387428	0.0385678
AUH	0.210725	0.0385678
AC008780.1	0.11426	0.0385773
REPIN1	0.280761	0.0386096
CHMP1A	0.105301	0.0386096
FAM120B	0.187886	0.0386096
ACY3	0.122382	0.0398505
CCNK	0.151142	0.0399425
QARS1	0.131547	0.0400001
DPH2	0.158059	0.0400001
ELOC	0.1799	0.0400001
FAS	0.202272	0.0400001
BHMT	0.206779	0.0400001
AKAP13	0.196819	0.0402343
CDC42EP1	0.182714	0.0406533
LRRC20	0.149359	0.0415494
MRPL2	0.141029	0.0417401
CYB5R1	0.218656	0.0417401
SNAP23	0.130076	0.0417401
MINK1	0.102033	0.0417401
SDR39U1	0.326656	0.0417401
BAIAP2L1	0.153799	0.0417401
HDAC2	0.156402	0.0417401
NADK	0.241298	0.0417401
PITHD1	0.238607	0.0417401
CST3	0.276019	0.0417401
TIMM10	0.133633	0.0417401
EPB41L4B	0.168718	0.0417401
IFI44	0.154765	0.0417401
MRPL12	0.125921	0.045487
LRRC58	0.117099	0.045487
TCAF1	0.121776	0.045487
BLCAP	0.149633	0.0464958
ATAD3A	0.13064	0.0477319
MMP15	0.169027	0.0477319
COMTD1	0.112939	0.0477404
CUEDC2	0.121596	0.0483716
DYNLRB1	0.125863	0.0483716
ZFYVE9	0.192152	0.04847
RNF217	0.167872	0.0490573

## Sheet: NP59
SL 4
Gene	avg_log2FC	p_val_adj
mCardinal	2.60408	0
CSH2	0.336755	3.34831e-60
MRPL28	0.158769	0.00101115
CDC42EP4	0.127894	0.00101115
ANKRD9	0.115548	0.0022372
SLC4A1AP	0.151594	0.00312844
DENND2D	0.194155	0.00395442
HNF4G	0.159805	0.00395442
JADE1	0.187602	0.00421439
MTG1	0.160957	0.00489713
MRPL40	0.205751	0.00489713
DUSP11	0.119288	0.00539787
SELENOK	0.205145	0.00590255
TFDP2	0.145096	0.00741118
RNF111	0.166265	0.00746629
RABGGTB	0.164966	0.00746629
SERINC1	0.17637	0.00746629
ARPC3	0.111151	0.00871907
CYP2E1	0.284922	0.00871907
SNF8	0.151206	0.0148619
MZT2A	0.12644	0.0149758
GLRX2	0.146004	0.0164495
OAZ2	0.174742	0.0164495
CD14	-0.154261	0.0164495
DEF8	0.1169	0.0164495
GTF2F1	0.180492	0.0164495
CYRIB	0.123703	0.0164495
CADM1	0.174154	0.0164495
SLCO1B3	0.100828	0.0164495
RNF115	0.186613	0.0164495
DDX20	0.141544	0.0164495
CAND1	0.134513	0.0164495
PPP3CA	0.16341	0.0164495
ATP6V0B	0.160086	0.0164495
CMBL	0.100107	0.0164495
CHCHD4	0.11874	0.0164495
SCAP	0.181741	0.0164495
SAA2	0.120742	0.0177582
SEC11C	0.151166	0.0192781
ABHD18	0.104003	0.0192781
EIF4E2	0.142578	0.0192781
PBX3	0.110194	0.0196646
EIF4A3	0.117409	0.0208061
MTX2	0.117804	0.0208061
UPB1	0.135318	0.0208061
RAB5IF	0.174967	0.0208061
POLR1A	0.133354	0.0213569
KRT8	0.199651	0.0213569
PCYT1A	0.137729	0.0213569
OARD1	0.138732	0.021894
GALE	0.128688	0.021894
FMO5	0.104722	0.0220777
ADGRL2	0.147703	0.0233998
RAB1A	0.151543	0.0235173
APOA4	0.30174	0.0235173
KIAA0895	0.114607	0.0250193
ANAPC16	0.164591	0.0250193
COIL	0.14342	0.0251091
ERGIC2	0.129054	0.0251091
HSPE1	0.125928	0.025169
PNKD	0.155674	0.0260822
LDHD	0.126914	0.0260822
S100A16	0.13641	0.0261347
LYRM1	0.142483	0.0261347
SERPINA10	0.122393	0.0289389
LNPK	0.103395	0.0301857
AQP3	0.18573	0.0306027
ZNF652	0.121659	0.0306027
IVNS1ABP	0.111872	0.0306771
PUS1	0.113871	0.0309569
PPP1CA	0.117107	0.0309569
MAEA	0.107368	0.0309569
BLOC1S6	0.112286	0.0309569
SPRYD3	0.116919	0.031025
YLPM1	0.145091	0.0312105
UNC5CL	0.116178	0.0312105
HSDL2	0.118769	0.0312105
FUCA2	0.107595	0.032142
BIRC2	0.105784	0.0338158
RAP1A	0.173254	0.0338158
ADAM9	0.105881	0.0338158
HSPB11	0.144119	0.0338408
TMEM18	0.100245	0.0340336
C15orf40	0.108592	0.0346111
CEPT1	0.143737	0.0360028
TOLLIP	0.130445	0.0360734
COQ6	0.153282	0.0360734
NUDT5	0.11183	0.0360734
PCNX1	0.174017	0.0360734
TEX10	0.109689	0.0361998
LSM1	0.118597	0.0361998
VSIG10	0.159987	0.0371095
RPL26	0.143071	0.0371095
COQ10B	0.107215	0.0371095
CAAP1	0.115152	0.0371095
EXOSC10	0.11345	0.0371095
OTUB1	0.102716	0.0371095
POLR3B	-0.165053	0.0398824
ZNF148	0.117435	0.0398824
MT2A	0.124949	0.0398824
DCAF7	0.107442	0.0403059
SMOC1	0.136247	0.0410641
USP6NL	-0.138757	0.0413766
ACP1	0.136505	0.0413766
SELENOT	0.122526	0.0413766
TXNDC17	0.137	0.0413766
RPS15A	0.101473	0.0413766
COX7B	0.168829	0.0413766
GPN2	0.109306	0.0413766
MAPKAP1	0.136096	0.0413766
MEPCE	0.116423	0.0415776
CHCHD2	0.110231	0.0415776
CIAO1	0.114776	0.0424801
GPS1	0.141379	0.0435031
SNX10	0.120364	0.0436229
MRPL41	-0.149415	0.0443951
TPM1	0.117024	0.0450903
YWHAE	-0.119487	0.0461406
MRPL24	0.124067	0.0461406
IMP3	0.1126	0.0464699
THAP4	0.105889	0.0468248
EPHX1	0.134847	0.0471882
ATP11B	-0.144496	0.0481111
NDFIP1	0.148728	0.0481111
MTG2	0.121563	0.0481111
SNX6	0.103026	0.0490115

## Sheet: Similarity
Gene	AAV8	AAV5	LK03	AAV6	NP59		At least 3 capsids
TPX2							CSH2
CSH2							GPX3
ABCG2							PIGR
PGM2							RPS29
GPX3							SLCO1B3
ASCC1							APOC1
TOR1AIP1							MRPL12
COPS8
TEAD3
RHBDD1
UBE2L6
PIGR
SAMHD1
SSBP1
METTL2B
RPS29
UTP14A
TP73-AS1
ISCA1
NOC2L
HSD3B7
AAMP
AGFG2
SERGEF
NXF1
GATA4
SPTAN1
SLC1A1
SSBP3
P4HTM
ELOC
LRRC20
BAIAP2L1
MRPL12
ZFYVE9
GOLGA3
TTC7A
PRR13
TLE5
AIMP2
CAPN1
MRPL49
RPS6KB2
SLC38A3
CYP2B6
PHLDB2
KRCC1
ARHGAP12
FAS
NAGK
ARSB
NSD1
HUWE1
CMTM8
PDK4
MRPL20
PER2
HINT3
COX7C
STEAP1
KANK2
PSMF1
LRPPRC
QSER1
ATE1
EMC10
CST3
AKR7A3
SYVN1
RPL10A
SPR
PPP4R2
ACO2
FTL
PIAS2
H2AC6
HYAL1
ALDH1L1
CSNK2B
GSTO1
TMEM248
GYG1
EIF4G1
SND1
SLCO1B3
FNDC4
VTN
CYP1A2
MDM2
UGT2B7
GDF15
PLOD2
VNN1
MALAT1
PPFIBP1
UFL1
CEBPB
STX18
COX5B
APOC1
SEC61B
SF3A3
SUCLG2
DNAJC7
MZT2B
TNFRSF12A
TOMM70
SELENOK
RABGGTB
CYP2E1
OAZ2
ATP6V0B
CMBL
SCAP
SAA2
SEC11C
MTX2
PCYT1A
HSPE1
PNKD
LDHD
S100A16
ZNF652
COQ6
NUDT5
TEX10
VSIG10
RPL26
EXOSC10
POLR3B
MT2A
ACP1
RPS15A
MRPL41
EPHX1
MTG2
