# Supplementary material for: AAV capsid prioritization in normal and steatotic human livers maintained by machine perfusion
Source: Nat Biotechnol. 2025 Jan 29;43(12):1966–78. doi: 10.1038/s41587-024-02523-6 (PMC12304247; doi:10.1038/s41587-024-02523-6)
Supplement: Supplementary file 4 — Violin plot source data for Extended Data Fig. 6c. [file 41587_2024_2523_MOESM4_ESM.xlsx]

## Sheet: EDF6c_PDGFRB
Cell_ID	PDGFRB expression (normalized and log-transformed)	Cell type
BEC_CATTCACGGCTC	3.692	HSCs
HSC_TCGGAGTTTTGG	3.64488	HSCs
BEC_GTTATTGCTAAG	3.54223	HSCs
BEC_CGGTCGGGTAGC	3.52915	Fibroblasts/Activated HSCs 1
BEC_TGGCGACTATGA	3.47235	HSCs
BEC_GATGCAAATGTA	3.45591	HSCs
HSC_TCAGTATTGCCG	3.35872	HSCs
HSC_TCGCTACAAATG	3.35586	HSCs
HSC_GGACTGGCGATG	3.32231	HSCs
HSC_TTTTCCGTGCAT	3.27219	Fibroblasts/Activated HSCs 1
HSC_GAGGGTCAGCGC	3.2618	HSCs
HSC_CTACCTGGGGGC	3.21847	HSCs
HSC_GGATTGAGACCT	3.19959	HSCs
HSC_CTAGACGGTTGG	3.15383	HSCs
NPC2_TTTCAGCAACCT	3.15149	Hepatocytes 2
HSC_CTAGCCTGACTT	3.13982	HSCs
HSC_TTAAACTGCGGT	3.12737	HSCs
HSC_TCGCCCTGTACA	3.12177	HSCs
HSC_TGTGAAGACGAG	3.11265	HSCs
HSC_GGATGGTGGAAG	3.07773	HSCs
HSC_TACGTCGCTTGT	3.05998	HSCs
HSC_CGGCCATATCAT	3.03375	HSCs
HSC_CCCAGAAAACGT	3.03282	Fibroblasts/Activated HSCs 1
HSC_AACCGAAGTCAG	3.02801	HSCs
HSC_CGGACACCGCTG	3.01063	HSCs
HSC_CTGTCATGACCT	2.99964	Fibroblasts/Activated HSCs 1
HSC_GACTGTTCTGAC	2.96235	HSCs
HSC_GCCTAGGTAGAT	2.95422	HSCs
HSC_CATTCGTATTCC	2.91811	HSCs
HSC_GGAGAAAATAAA	2.91397	HSCs
HSC_GTTGTTGACCCT	2.89794	HSCs
BEC_CCCTGTTGCATC	2.88237	HSCs
HSC_TGAATTGGGGCA	2.85275	Fibroblasts/Activated HSCs 1
HSC_GGTCGACCAACA	2.84191	HSCs
HSC_TTCCATAAGGGT	2.8143	Fibroblasts/Activated HSCs 1
HSC_GGATCGCCGACA	2.81166	HSCs
BEC_GCCATCTAGCGA	2.80886	HSCs
HSC_CCGCGTCAGCAT	2.79913	HSCs
HSC_GATATGCCTGCC	2.78399	HSCs
HSC_CAACTCGGCTGG	2.76481	HSCs
HSC_GTGTAAATTATT	2.75671	HSCs
HSC_GACCACCTAGTA	2.74832	HSCs
HSC_TACAGTATTGCG	2.74783	HSCs
HSC_GCTCAGTCTCCG	2.68332	HSCs
HSC_CTTTCGGAACGC	2.67483	Fibroblasts/Activated HSCs 1
HSC_CTAGCGCGCCAT	2.63859	HSCs
HSC_CCAGCCAATCAG	2.63818	HSCs
HSC_GACCCGTTTCCA	2.62628	HSCs
HSC_TAGTAGACGAAT	2.62252	Fibroblasts/Activated HSCs 1
HSC_TCTACAGGCCGA	2.62115	HSCs
HSC_TGAGGGAGTTCT	2.61435	HSCs
HSC_GGATATATCCAC	2.59588	HSCs
HSC_CACGGTAATTAA	2.57827	HSCs
HSC_CCATTAGATTGT	2.56517	HSCs
HSC_CCGAGAGAAAGC	2.56454	HSCs
HSC_GTGTCCTGCGCC	2.55515	HSCs
HSC_GGTGCATATTAC	2.55174	HSCs
HSC_CCGACAGTATCC	2.52834	HSCs
HSC_CAACAATTACAG	2.51838	HSCs
HSC_CCCAGGGATGGA	2.48777	Fibroblasts/Activated HSCs 1
HSC_CCCTGTTACCGT	2.48489	HSCs
HSC_CCAAGTGCTTAT	2.48249	HSCs
HSC_CAAGCACCCGCA	2.48174	HSCs
HSC_GCATTCTCCGAA	2.47957	HSCs
HSC_CTAACGAATTGG	2.47469	HSCs
HSC_CTGTGCTGAAAC	2.47099	Fibroblasts/Activated HSCs 1
HSC_GTTCGGAGTGTG	2.46977	HSCs
BEC_CTCTAGTTCACC	2.46156	HSCs
HSC_CCAGCCATTTTC	2.42711	HSCs
HSC_GCTAAATTGCAC	2.42318	Fibroblasts/Activated HSCs 1
HSC_GCACCGCACATG	2.40469	HSCs
HSC_CCGTGTCCCCCG	2.40039	Fibroblasts/Activated HSCs 1
HSC_CCCCGAAGTTAC	2.39624	HSCs
HSC_CCTCCCCGTTTC	2.39358	Fibroblasts/Activated HSCs 1
HSC_CTTGTGTGGTTT	2.38808	Fibroblasts/Activated HSCs 1
HSC_CTCTCAAAACCA	2.38474	HSCs
BEC_GGTGGAGGTCTG	2.3815	HSCs
HSC_CCCTGAAAATTG	2.3751	Fibroblasts/Activated HSCs 1
HSC_GTGCGTCGCGAG	2.35804	Fibroblasts/Activated HSCs 1
HSC_TCAACATTAACC	2.34119	HSCs
HSC_CTGCCTAAGGGA	2.33181	HSCs
BEC_TCACTATCTTGA	2.32865	HSCs
HSC_CAACAATAGGGA	2.32578	HSCs
HSC_CGTATCCAGAGG	2.29509	HSCs
HSC_CGCCGCTAGCGT	2.28949	HSCs
HSC_CGTGTGAGAGAT	2.27011	Fibroblasts/Activated HSCs 1
HSC_CATCGCCACGAG	2.25042	Fibroblasts/Activated HSCs 1
HSC_CTGGTTGATTGC	2.21412	HSCs
HSC_CTGAAATCGGCA	2.21147	HSCs
HSC_CTGAATTGTGCA	2.20985	Fibroblasts/Activated HSCs 1
HSC_GGCTGTAGCCTG	2.20254	HSCs
HSC_GGGAGTCAAGAA	2.17285	HSCs
HSC_CGAGGTTTAAGA	2.17175	HSCs
HSC_CATAAAGCAGCT	2.16826	Fibroblasts/Activated HSCs 1
HSC_TTTCCAATAAAT	2.16189	Fibroblasts/Activated HSCs 1
HSC_GGGGATACCAGT	2.12952	HSCs
HSC_CGGATGTGAGGC	2.12348	Fibroblasts/Activated HSCs 1
HSC_CCCCACGTCTTC	2.12222	HSCs
HSC_GTCCTATTATCC	2.12138	HSCs
HSC_CCCTCTCTTTCG	2.11836	Fibroblasts/Activated HSCs 1
HSC_CCATTTTGGAAC	2.11679	HSCs
HSC_GGACACTTCGGT	2.10803	Fibroblasts/Activated HSCs 1
HSC_CTGGTCCTCGGG	2.09482	Fibroblasts/Activated HSCs 1
HSC_GCCAAACCCGCA	2.08656	Fibroblasts/Activated HSCs 1
HSC_TGGTGTAGCAGC	2.07304	Fibroblasts/Activated HSCs 1
HSC_TGTATCAACGCT	2.05048	Fibroblasts/Activated HSCs 1
HSC_TCTAGCGGTTAG	2.04038	Fibroblasts/Activated HSCs 1
HSC_CTTGCGGTCTTA	2.0068	Fibroblasts/Activated HSCs 1
HSC_CGTATGCAGGTG	1.9838	Fibroblasts/Activated HSCs 1
BEC_CAGGAAGGTGCG	1.97431	HSCs
NPC2_CTAACGCCAATC	1.94626	NK cells
HSC_CCTCTTCCGTTT	1.92459	HSCs
HSC_AGAAATCACAAT	1.91467	Fibroblasts/Activated HSCs 1
HSC_CGACAGCCGAAG	1.90748	Fibroblasts/Activated HSCs 1
HSC_TACAACAAGGGA	1.86895	Fibroblasts/Activated HSCs 1
HSC_GTCGCGAAGAAC	1.86006	HSCs
HSC_CGTGACAAGACG	1.85966	Fibroblasts/Activated HSCs 1
HSC_CGGCAGATCTAT	1.85959	Fibroblasts/Activated HSCs 1
HSC_GCATACTGCTGC	1.84717	HSCs
HSC_CTTTCTATGCGC	1.84711	Fibroblasts/Activated HSCs 1
BEC_CATACATATGGC	1.83174	HSCs
HSC_CACGGCCTCAAG	1.8294	HSCs
NPC3_TAAGATGCTCCG	1.82808	Sinusoidal endothelial cells
HSC_CCGACTGACGGG	1.80094	Fibroblasts/Activated HSCs 1
Heps2_TGTCCTTCAAGA	1.79956	Hepatocytes 2
HSC_AAACGTAGTTGA	1.77175	HSCs
HSC_GACGGTCTGGTG	1.76953	Fibroblasts/Activated HSCs 1
HSC_CAGCTGGCAAAC	1.75285	Fibroblasts/Activated HSCs 1
HSC_CGCCACGCAAAC	1.73816	Fibroblasts/Activated HSCs 1
HSC_GGTCTACCTTTA	1.71056	Fibroblasts/Activated HSCs 2
HSC_AAACTTGTCTAA	1.70819	Fibroblasts/Activated HSCs 1
HSC_CGCGTACTACGT	1.70675	Fibroblasts/Activated HSCs 1
HSC_CTACCGGTGTAC	1.69842	HSCs
NPC4_CAACCTAGTTAA	1.69824	Hepatocytes 2
HSC_GACTGGCTGTAC	1.66893	Fibroblasts/Activated HSCs 1
HSC_CCCGAATCGGAT	1.64643	HSCs
HSC_CACGGGACTGAT	1.63947	Fibroblasts/Activated HSCs 1
HSC_CGACCCTCGCAG	1.6374	Fibroblasts/Activated HSCs 2
HSC_TTAAGGCCAGTA	1.63296	Fibroblasts/Activated HSCs 1
HSC_GTTTATCACCCA	1.6011	Fibroblasts/Activated HSCs 1
HSC_CCGACTTTCGTT	1.59169	Fibroblasts/Activated HSCs 1
NPC3_CAACTTGGCCAA	1.58618	NK cells
HSC_CCTCGTGGCACC	1.58289	Fibroblasts/Activated HSCs 1
HSC_TGCAACGTAACA	1.57443	Fibroblasts/Activated HSCs 1
HSC_CATCATGAGTGT	1.55433	Fibroblasts/Activated HSCs 1
Heps2_CACTTAGTACTT	1.5502	Hepatocytes 1
HSC_ACACGACCATCT	1.54691	HSCs
HSC_CTAAAGCCGATA	1.54204	HSCs
HSC_CTTGACTGTGAG	1.53811	Fibroblasts/Activated HSCs 1
HSC_TGGGGACTCCCG	1.53508	Vascular endothelial cells
HSC_CGGATCGCTGAT	1.52487	Fibroblasts/Activated HSCs 1
BEC_CTTTTACTTCGC	1.51974	HSCs
Heps2_CCCACGCAGTTG	1.50925	Hepatocytes 1
NPC2_CCATGAGCTACC	1.50003	NK cells
BEC_GCAGCGCAGAAT	1.49029	HSCs
Heps2_CCGAAAATAATT	1.49024	Hepatocytes 1
NPC4_CCTGGCCGCGCA	1.48641	Hepatocytes 2
NPC1_GTGCGTGACCCC	1.46815	NK cells
Heps1_CTTGGAAATCAG	1.46728	Hepatocytes 2
NPC3_CTTCACCTGCCG	1.46686	NK cells
NPC4_TACGGCCATGCT	1.46123	T cells
NPC4_GGGTTAGTTAGG	1.45718	Hepatocytes 2
NPC1_CCACACTGATCC	1.45441	NK cells
NPC3_TCTCGCCCGCGA	1.45177	Hepatocytes 1
Heps2_CCGTCTAGTTCC	1.42423	Hepatocytes 1
HSC_CAACTTTATTCC	1.41883	Fibroblasts/Activated HSCs 1
HSC_CGAAGTTGCTTC	1.41708	Fibroblasts/Activated HSCs 1
NPC4_TAGGGCCAACAG	1.41399	Hepatocytes 2
Heps2_TCTGATGCGGAT	1.38769	Hepatocytes 1
HSC_CGTGAGTCTATC	1.36333	Fibroblasts/Activated HSCs 1
NPC2_GCACTCACCAAT	1.3531	NK cells
HSC_CCTCTCTCGTTA	1.33853	Fibroblasts/Activated HSCs 1
NPC4_GTTGAAGCTGGG	1.33242	Hepatocytes 2
HSC_CCTCCTCCATGA	1.32932	Sinusoidal endothelial cells
HSC_GTGGTGTTATTA	1.30542	Fibroblasts/Activated HSCs 1
HSC_CCACAAGCTGAC	1.29928	Fibroblasts/Activated HSCs 1
NPC4_CAGTGTCCCCGT	1.28889	Hepatocytes 2
HSC_CTCCCGGGGTAA	1.27879	Fibroblasts/Activated HSCs 2
HSC_CGGGCGCAGAAT	1.27221	Fibroblasts/Activated HSCs 1
BEC_TAAAATTCCAAC	1.25707	T cells
HSC_CGATTTCGGACC	1.24259	Fibroblasts/Activated HSCs 2
HSC_GTTAAGAGTCTA	1.23683	Fibroblasts/Activated HSCs 2
NPC3_ACGTTGAACTAT	1.23589	Hepatocytes 2
HSC_GCTATCAGGTGA	1.23035	Fibroblasts/Activated HSCs 1
HSC_TAGCCAGCATCA	1.22067	Fibroblasts/Activated HSCs 1
HSC_GGAGGTGTTTTG	1.21639	Fibroblasts/Activated HSCs 2
Heps1_CAAAGAGTATCT	1.21477	Hepatocytes 1
HSC_GATAGCATGGTG	1.21406	Fibroblasts/Activated HSCs 2
BEC_CGGCTGGGCTTA	1.21209	Hepatocytes 2
NPC1_GTTACGGTTTGT	1.21134	NK cells
HSC_CGCATAGATAGA	1.19896	Fibroblasts/Activated HSCs 2
NPC3_CGCATAAAGAAG	1.19629	Erythrocytes
Heps2_CCTCGACTGTCC	1.19007	Hepatocytes 1
Heps2_CCGGTAGGGGGT	1.18805	Hepatocytes 1
Heps2_GTAAGGACTCTT	1.18537	Hepatocytes 1
NPC3_CAACCTAGTTAA	1.17887	Hepatocytes 2
HSC_CAATAGGTAGCT	1.17562	Fibroblasts/Activated HSCs 2
BEC_GTTATCTGTATA	1.17222	Monocytes/Macrophages
HSC_GGCAGTCGTAAT	1.16471	Fibroblasts/Activated HSCs 1
Heps1_GCCAGCCGGCAA	1.15955	Hepatocytes 1
Heps2_CTGGTTGCAAGA	1.15918	Hepatocytes 2
Heps1_GAAGCTTGGCCT	1.1566	Hepatocytes 2
HSC_CTAGGATGAAGT	1.15045	Fibroblasts/Activated HSCs 1
NPC4_TCGTTGTCGCCC	1.14919	Hepatocytes 2
NPC4_CCAACGAGTCGC	1.13698	Hepatocytes 2
HSC_TACACCCATCGA	1.13663	Fibroblasts/Activated HSCs 1
NPC4_CGCCTACCGAAG	1.11944	Hepatocytes 2
Heps1_GCCGGAGCCTGT	1.10808	Hepatocytes 2
HSC_CACTCGGGACCA	1.10406	Fibroblasts/Activated HSCs 1
HSC_GACGAAACACAG	1.09749	Fibroblasts/Activated HSCs 2
HSC_GGTTAGTCATCT	1.09478	Fibroblasts/Activated HSCs 1
Heps2_CCCATCTATTAC	1.09434	Hepatocytes 2
HSC_TCCATACCAGAA	1.0934	Fibroblasts/Activated HSCs 2
Heps1_CGCCCGCCCGAA	1.08718	Hepatocytes 1
HSC_CCTTTTCGTGGC	1.08481	Fibroblasts/Activated HSCs 2
Heps2_CATACCACCGGC	1.08073	Hepatocytes 2
HSC_CTTGAGATCATT	1.06945	Fibroblasts/Activated HSCs 1
Heps1_GGAAGAGCCGTA	1.0686	Hepatocytes 1
NPC3_TATGAAGTTACG	1.06674	Hepatocytes 2
HSC_CCTGAATCGTGC	1.06249	Fibroblasts/Activated HSCs 1
HSC_CAGAGCGACAAG	1.05905	Fibroblasts/Activated HSCs 1
Heps1_CTCTAGGGTTTA	1.05738	Hepatocytes 1
Heps1_TCGTGGGTAAGG	1.05418	Hepatocytes 1
Heps2_CTATGCCCAGTA	1.04349	Hepatocytes 2
HSC_CGAAGTCGGTAG	1.03813	Fibroblasts/Activated HSCs 1
HSC_GACACAACTGAA	1.03683	Fibroblasts/Activated HSCs 1
NPC4_CACATCCAAATC	1.03515	Hepatocytes 2
HSC_GGTTAGAAACCT	1.02132	Fibroblasts/Activated HSCs 1
HSC_CGTCTCTCGAAG	1.01119	Fibroblasts/Activated HSCs 2
HSC_TTAGCGGCTCGG	1.00607	Fibroblasts/Activated HSCs 2
Heps2_GAGTGCTCAAGG	1.00449	Hepatocytes 2
Heps2_TAACAGTGTGCC	0.998045	Hepatocytes 1
NPC3_CGCCAACTGTGA	0.99703	Hepatocytes 2
Heps1_CGTGCTGTGTTC	0.996903	Hepatocytes 1
NPC1_CCCTCACATGCT	0.989669	NK cells
HSC_GTCATCAAAATA	0.98872	Fibroblasts/Activated HSCs 1
Heps2_GTTGCGTCTTCT	0.980511	Hepatocytes 1
Heps1_TAGGATACTTGC	0.975556	Hepatocytes 1
HSC_GGTTAAAAGACT	0.968766	Fibroblasts/Activated HSCs 1
HSC_TATGCCCTCACT	0.96051	Fibroblasts/Activated HSCs 2
Heps1_CAGCGTGGAGGC	0.960313	Hepatocytes 1
BEC_GAGATTGGAAGA	0.95877	Hepatocytes 1
Heps2_CGAACTACACGA	0.9529	Hepatocytes 1
Heps2_GTTGTCGTGGAG	0.946652	Hepatocytes 1
Heps1_GGGAAGCTTCGT	0.936195	Hepatocytes 2
Heps1_CCGATAGTCGAA	0.931311	Hepatocytes 1
Heps2_GCCGGATTCAGT	0.928529	Hepatocytes 1
Heps1_CCGTGCCAGTAG	0.928203	Hepatocytes 1
Heps1_TAAGGTAGGGGG	0.92786	Hepatocytes 1
HSC_ACCGATGGTAGT	0.91107	Fibroblasts/Activated HSCs 1
Heps1_TAAAGCATTTTG	0.909343	Hepatocytes 1
NPC3_GCGCGATCGAAA	0.908594	Hepatocytes 1
Heps1_CTATAATGCGAA	0.902203	Hepatocytes 1
Heps2_CAGATAATTCGC	0.897511	Hepatocytes 1
Heps2_GCGGCTGGGAAT	0.896016	Hepatocytes 2
HSC_GGTACCCGAATC	0.889742	Fibroblasts/Activated HSCs 2
NPC4_CACTGCTAGCTA	0.881442	Hepatocytes 2
HSC_GCCAGTAATGTA	0.879848	Hepatocytes 1
Heps2_CTCCTCTGGTTC	0.87958	Hepatocytes 1
Heps1_GCCGTTTATAAA	0.873508	Sinusoidal endothelial cells
HSC_CATCGACCATGG	0.870505	Cholangiocytes
BEC_CTGGTCTTCCAG	0.869649	Hepatocytes 1
HSC_CGGCCGAGATCT	0.8688	Fibroblasts/Activated HSCs 2
HSC_CTGGATACAGTA	0.855773	Fibroblasts/Activated HSCs 1
NPC4_CTTACATCCCAA	0.850418	Hepatocytes 1
Heps1_GGTCTCGACGCG	0.844372	Hepatocytes 1
NPC4_CTTTCGCCAACG	0.842441	Hepatocytes 2
Heps2_GTATCTATAAGA	0.839197	Hepatocytes 1
HSC_GCTTACCATGAC	0.836554	Fibroblasts/Activated HSCs 1
Heps2_GTCGGACTTGAC	0.834863	Hepatocytes 1
Heps1_GTGAACTACTCC	0.833045	Hepatocytes 1
HSC_GTCATGGTTTAA	0.830132	Fibroblasts/Activated HSCs 2
HSC_CGTTGGAATGAA	0.827319	Vascular endothelial cells
Heps2_CGCAGCGAAAAA	0.817233	Hepatocytes 2
Heps2_GTGTGTTATTGT	0.816536	Hepatocytes 1
HSC_TGATAACAGGGA	0.814847	Fibroblasts/Activated HSCs 1
Heps2_GACTTAGGCGGC	0.810087	Hepatocytes 1
Heps2_GCCGAGACTGCG	0.802114	Hepatocytes 2
HSC_TGATGCACTGTT	0.797697	Fibroblasts/Activated HSCs 1
NPC4_GAAGCTGAAAGC	0.793783	Hepatocytes 1
Heps1_CATAGAAGAACA	0.789686	Hepatocytes 1
Heps1_CTATTCCACCGC	0.772894	Hepatocytes 1
HSC_TGAAGTAATAGG	0.769711	Fibroblasts/Activated HSCs 2
Heps2_TCCCAAGCGAAT	0.768848	Hepatocytes 1
HSC_ACGCCTGACCTA	0.76803	Erythrocytes
NPC3_CGTTCCCCGCAA	0.766311	Hepatocytes 2
Heps2_GTACTCGGCGAG	0.763094	Hepatocytes 1
Heps1_CTTGGTACATCC	0.75771	Hepatocytes 1
Heps2_CTCCGATCAGTG	0.745045	Hepatocytes 1
Heps1_CCGAAGCACTTA	0.743701	Hepatocytes 1
NPC4_TAACCCCTTGTT	0.742584	Hepatocytes 1
Heps1_TGACGGGCTTTC	0.734298	Hepatocytes 2
HSC_GGTTACTCTAGC	0.728101	Hepatocytes 2
Heps1_CCCCGCGCGGCA	0.728039	Hepatocytes 1
Heps1_TGAGTGAAGAAT	0.726694	Hepatocytes 1
Heps2_CCAACGTGTAGA	0.7258	Hepatocytes 1
Heps2_CACTTCCTGTAT	0.725117	Hepatocytes 1
NPC3_CTTTCGCCAACG	0.722314	Hepatocytes 2
Heps2_CCTGAGAATGGC	0.721814	Hepatocytes 1
HSC_GCTCCCTGGCCT	0.721673	Sinusoidal endothelial cells
HSC_CACTCCTCGGTC	0.713453	Fibroblasts/Activated HSCs 1
Heps1_TGCATGAGGTTC	0.712524	Hepatocytes 1
Heps1_CCCTGGAATCTG	0.702908	Hepatocytes 1
Heps1_CTCACAACCATA	0.701238	Hepatocytes 1
Heps1_GTCGTACGGTGA	0.699434	Hepatocytes 1
Heps1_TGTCATACTTGG	0.696928	Hepatocytes 1
Heps1_AAAAATAGTGGA	0.696019	Hepatocytes 1
Heps1_TAGCGAACACGT	0.695689	Hepatocytes 1
Heps1_TAGAACGTGACT	0.692183	Hepatocytes 1
NPC4_CCCGATAAATAA	0.691739	Hepatocytes 2
NPC4_CTTAAGCTTCTT	0.689772	Vascular endothelial cells
Heps1_GAACAGTACTCT	0.68898	Hepatocytes 1
HSC_CGCCAAACCGTG	0.683784	Monocytes/Macrophages
Heps1_CTGTCTACGGAC	0.679485	Hepatocytes 1
Heps1_TCGTAACCAAAT	0.678432	Hepatocytes 1
Heps2_CTGATACGGTCA	0.677006	Hepatocytes 1
Heps1_GTTTAATCTTCG	0.672196	Hepatocytes 1
HSC_GCAGACAGCCAA	0.663288	Neutrophils
BEC_GTTGTAGCTAGC	0.659167	Hepatocytes 2
Heps2_TCAGCACCCTTT	0.653471	Hepatocytes 2
Heps1_GGGCGTTTTAGA	0.638153	Hepatocytes 1
Heps1_GGGAGTCCTAGT	0.637611	Hepatocytes 1
Heps2_ACGCATGGAGAT	0.63677	Hepatocytes 1
Heps2_GTGGACCCGATA	0.625901	Hepatocytes 2
Heps1_TCAACCTTGACT	0.625638	Hepatocytes 2
Heps2_TAGCGATATGTA	0.615523	Hepatocytes 1
Heps1_CCCCTAATGAAC	0.612046	Hepatocytes 1
Heps1_GTTGAGCCTAGG	0.608407	Hepatocytes 1
Heps1_CTGCCTTGGTCA	0.603427	Hepatocytes 1
BEC_CGTTCACTTTTG	0.602674	Hepatocytes 2
Heps2_GATTAACCATTG	0.601256	Hepatocytes 1
Heps1_GTCCCCTCATTG	0.600415	Hepatocytes 1
Heps1_CGCACTAAACAA	0.598078	Hepatocytes 1
Heps1_GTCTGTTTTTAT	0.595851	Hepatocytes 1
Heps1_TACCGAAGAGAT	0.593155	Hepatocytes 1
Heps2_CCGCACTTTGAG	0.592773	Hepatocytes 1
BEC_CCGACTTCGAGA	0.592006	Hepatocytes 1
Heps1_CTTGACCCCTTC	0.587534	Hepatocytes 1
NPC3_CGAATACCCTCA	0.585211	Hepatocytes 2
Heps1_CCACTTGCGTCC	0.584269	Hepatocytes 1
HSC_CTCCCTCCCCTG	0.583967	Fibroblasts/Activated HSCs 2
Heps1_GGTAATCTTGCA	0.58358	Hepatocytes 2
Heps2_CATAAATTGGAT	0.58174	Hepatocytes 1
Heps1_TGAGCATTACTG	0.578123	Hepatocytes 1
Heps2_GCATCTTCCAGT	0.57622	Hepatocytes 1
Heps1_CATGCCTAGCTA	0.575797	Hepatocytes 1
Heps2_GTTATGGGGGCC	0.571714	Hepatocytes 1
Heps1_CCTTTGCTTGGT	0.568844	Hepatocytes 1
Heps2_CACCGTACAAAG	0.56592	Hepatocytes 1
Heps1_GTCCGACGCATC	0.563697	Hepatocytes 1
Heps1_GTGTTCTAAGGC	0.563604	Hepatocytes 1
Heps2_GTACCTACGACT	0.563268	Hepatocytes 1
Heps1_TTCAAAATGAGC	0.56065	Hepatocytes 2
NPC3_GAAGCTGAAAGC	0.554509	Hepatocytes 1
Heps1_CTCGTCGGGATG	0.550658	Hepatocytes 1
Heps2_TCCCTGAATACG	0.549015	Hepatocytes 2
Heps1_TCACTCAGGGAT	0.530901	Hepatocytes 1
Heps1_CCCCTACAGATG	0.528588	Hepatocytes 2
Heps2_GGAAAGTGAGGA	0.528233	Hepatocytes 1
HSC_GCTACGAAGTTC	0.528155	Vascular endothelial cells
Heps2_CGGCCGCAGAGC	0.526103	Hepatocytes 1
Heps1_GGCCCGTGGCTA	0.525949	Hepatocytes 1
Heps1_GTCGAGATGCCC	0.525227	Hepatocytes 1
Heps1_CCACTGATCTGG	0.522853	Hepatocytes 2
HSC_TTACAAGACATC	0.521949	Fibroblasts/Activated HSCs 2
NPC4_TGAGGACTCCGT	0.519251	Hepatocytes 2
Heps1_CGATTATGGTTC	0.518036	Hepatocytes 1
HSC_CGCCGCTGCGGT	0.514905	Fibroblasts/Activated HSCs 2
Heps1_GTCGACATCCCT	0.514195	Hepatocytes 1
Heps2_GCTTTAAATGGA	0.512545	Hepatocytes 2
Heps1_CTAGTGTATGGA	0.510548	Hepatocytes 2
HSC_CATGCGTGGAAA	0.507012	Fibroblasts/Activated HSCs 1
Heps1_CACGCACTCCGA	0.500567	Hepatocytes 1
HSC_GGTTATTCGCTT	0.497425	Erythrocytes
Heps1_ACGGCGTGAGAT	0.492738	Hepatocytes 1
Heps1_CCTGATGCGTCC	0.491889	Hepatocytes 1
Heps1_CCTCTTATACGG	0.488446	Hepatocytes 1
Heps1_CGTACGTTTGCA	0.488181	Hepatocytes 2
Heps1_GTAAACAGGGGT	0.487681	Hepatocytes 1
Heps1_AACACGGCTGGT	0.487362	Hepatocytes 1
Heps2_CTTAGGAGCAGG	0.485019	Hepatocytes 1
Heps1_CGCATCAAAATC	0.484552	Hepatocytes 1
NPC4_AAAGCGTCCTCC	0.482963	Hepatocytes 1
Heps1_GGATCACACTCT	0.481882	Hepatocytes 2
Heps2_GTCAGCCACGTG	0.479093	Hepatocytes 2
Heps1_GAGTGATCTGGC	0.478315	Hepatocytes 1
Heps1_GATTGTCTCCGT	0.476806	Hepatocytes 2
Heps1_CGGTAAGGCTAA	0.476521	Hepatocytes 1
Heps2_CCGGCGGGAAAC	0.474381	Hepatocytes 1
NPC3_CCGAAAAAGGAA	0.474134	Hepatocytes 1
Heps2_CGTAGCCATATT	0.47379	Hepatocytes 1
Heps1_GATCTACGGAAT	0.472844	Hepatocytes 1
Heps1_CTGTCATAATTG	0.471251	Hepatocytes 1
Heps2_CTTCATATCTAC	0.470232	Hepatocytes 1
BEC_GAAATTAGCCAT	0.470168	Hepatocytes 2
HSC_CATTGTATAAAG	0.468532	Erythrocytes
HSC_CGGACTGGGGAA	0.468319	Vascular endothelial cells
HSC_CATGGTGATCTT	0.466927	Hepatocytes 2
Heps2_CATAGATCGCAA	0.466002	Hepatocytes 1
Heps1_TCCCAAAACTGA	0.465309	Hepatocytes 1
Heps1_CAGGAATTACTC	0.463587	Hepatocytes 1
Heps1_GTGGGGTTAGAA	0.463066	Hepatocytes 1
Heps1_CAAGACTAGGAT	0.46267	Hepatocytes 1
Heps1_TGGAGTCATGCC	0.461283	Hepatocytes 1
Heps1_GTCTTCAAACTT	0.46063	Hepatocytes 2
Heps2_GAGAATAAGCCA	0.46056	Hepatocytes 1
NPC3_GGTATCGATCTG	0.458304	Hepatocytes 2
HSC_CCTGCGCCCAAC	0.457193	Vascular endothelial cells
Heps2_GGTGACTCTTTA	0.455488	Hepatocytes 1
HSC_CAATATAAACGC	0.451992	Hepatocytes 2
Heps2_CGGACAATGATC	0.450733	Hepatocytes 1
BEC_CATGCCAGCCAT	0.447196	Hepatocytes 1
Heps2_CCATCCGACACC	0.447166	Hepatocytes 1
Heps2_GCACTCAATGAA	0.44488	Hepatocytes 1
Heps1_GTTGTAGTGTCA	0.44485	Hepatocytes 2
Heps2_TGTCCGGAACGG	0.441703	Hepatocytes 1
Heps2_GGCAATGCCGGA	0.439707	Hepatocytes 1
Heps1_CCAGGCAGTTTA	0.437763	Hepatocytes 1
HSC_TGAAGCCCGAAG	0.435204	Fibroblasts/Activated HSCs 2
HSC_TAGAGCCTAAAA	0.433552	Sinusoidal endothelial cells
Heps1_TGCCGGGGCTCA	0.433372	Hepatocytes 1
Heps1_CACCCTCCGGAT	0.433302	Hepatocytes 2
Heps1_CCGATTTAGTTC	0.430558	Hepatocytes 1
Heps2_TCCTAGCGCACG	0.429135	Hepatocytes 1
Heps1_GATCACGTTCTT	0.425114	Hepatocytes 1
Heps2_GCGGAGGCGTCA	0.425029	Hepatocytes 1
NPC3_TAACCCCTTGTT	0.420952	Hepatocytes 1
Heps1_CGAGTACCGAGT	0.419689	Hepatocytes 1
Heps1_CCTGCGGTCTGT	0.41957	Hepatocytes 2
Heps2_TACGTTTCCCGT	0.417147	Hepatocytes 2
Heps2_GTTGCGCACGCG	0.414645	Hepatocytes 2
Heps2_GAGGCAAGACGT	0.41433	Hepatocytes 2
Heps2_CCACAACAATGA	0.412474	Hepatocytes 1
Heps1_CACTCTTTAACG	0.408695	Hepatocytes 1
Heps1_CGCTCCTCACAA	0.404847	Hepatocytes 1
Heps1_CGTTGATTGTGA	0.40235	Hepatocytes 2
Heps2_GATGGCTGGTGT	0.401911	Hepatocytes 1
Heps2_GATTGGTGACGC	0.401607	Hepatocytes 1
Heps1_CGACCATGATGC	0.400983	Hepatocytes 1
Heps1_GTGGATTTATCA	0.400325	Hepatocytes 1
Heps1_CGCGACCCTGGC	0.397551	Hepatocytes 1
BEC_GTAGATTGGAAG	0.395393	Hepatocytes 2
Heps2_TGGACGGAAGGC	0.3935	Hepatocytes 1
HSC_ACGCCTACAGAT	0.392482	Erythrocytes
HSC_GTGGGACTACCA	0.390058	Fibroblasts/Activated HSCs 2
Heps1_TCTTGCCACGGG	0.388411	Hepatocytes 1
Heps1_TAGCTCGACTCT	0.386374	Hepatocytes 1
Heps1_GCGTATCACGTT	0.386006	Hepatocytes 1
Heps2_CCCCTCACAAGC	0.385498	Hepatocytes 1
Heps1_CTGGGAGTTTTA	0.384542	Hepatocytes 1
HSC_GAACTGGCGTCC	0.383864	Hepatocytes 1
Heps1_TCCGTCAATTCG	0.380768	Hepatocytes 1
Heps2_CACAACTAGGTC	0.379947	Hepatocytes 1
HSC_CAGGCCAATGGC	0.377603	Cholangiocytes
Heps2_CGGATCGATGGG	0.376813	Hepatocytes 2
Heps2_GTTAAATCCTTG	0.376564	Hepatocytes 2
Heps2_CGCAGTAATAAC	0.376034	Hepatocytes 1
Heps1_CGCCGAGGACGG	0.372691	Hepatocytes 2
Heps1_GTCGCTCATGAA	0.371169	Hepatocytes 1
Heps1_GGACTCCCTAAC	0.370972	Hepatocytes 1
HSC_TCGACCGTCGGC	0.370764	Sinusoidal endothelial cells
Heps1_GCGGTCAGTTGC	0.369373	Hepatocytes 2
Heps2_GATAGTACCCTC	0.367454	Hepatocytes 1
NPC4_TCTCTTTTTATC	0.366429	Hepatocytes 1
Heps2_CAGGCTCAACGC	0.36543	Hepatocytes 1
Heps1_CGTTCCGCATGC	0.365195	Hepatocytes 1
Heps1_CAGAGATTATCG	0.364964	Hepatocytes 1
Heps1_CTGCATTTTGAC	0.3629	Hepatocytes 1
Heps1_GGCGATCATAGA	0.359592	Hepatocytes 1
BEC_TGTGCCTCGCAT	0.356578	Hepatocytes 1
Heps1_CTTGCTAAAAAT	0.355591	Hepatocytes 2
BEC_CACAATCCTCTC	0.355045	Hepatocytes 2
Heps1_CAAGATTGGTAA	0.354784	Hepatocytes 2
Heps1_CAAATTGCGGCG	0.354076	Hepatocytes 1
HSC_GAGTCCGAGCCG	0.352843	Erythrocytes
Heps1_TCGAGCGCGTTC	0.34849	Hepatocytes 1
Heps1_ACGCGGATGCTA	0.347861	Hepatocytes 1
BEC_CCGATAACCCTG	0.34668	Hepatocytes 1
Heps1_GCAGTACATTGC	0.34598	Hepatocytes 1
Heps1_TAAGGACGCTTG	0.344297	Hepatocytes 2
Heps2_CGGAAGCACCGA	0.343407	Hepatocytes 1
BEC_CGAAGAATCGCA	0.341692	Hepatocytes 1
Heps1_CAGTTAGAGTTG	0.340856	Hepatocytes 1
NPC4_GGGCAGAAGAGA	0.340136	Hepatocytes 2
BEC_GCAAGGCCTCGA	0.339436	Hepatocytes 1
Heps2_CAGCCCCTGGAG	0.338979	Hepatocytes 2
HSC_TAGCGACCGTTG	0.335242	Pro-B cells
Heps2_GTGCCCGAAGGA	0.334298	Hepatocytes 1
Heps1_CGGTGTCTTTCC	0.333805	Hepatocytes 1
Heps2_TCCTCACAGCAT	0.332493	Hepatocytes 1
Heps2_CCTAAAATATGA	0.331995	Hepatocytes 1
Heps2_TCGGATTGCGCA	0.331707	Hepatocytes 1
Heps1_CGAAGGCCCGAG	0.330686	Hepatocytes 2
Heps1_CTACTTGTCAAG	0.3293	Hepatocytes 1
Heps2_CCAATAGCAGGC	0.328802	Hepatocytes 1
Heps1_GTGTACAGCCCG	0.328764	Hepatocytes 1
Heps2_GCGATCTGACGG	0.326104	Hepatocytes 1
Heps1_CTGTGGTAGCAG	0.322421	Hepatocytes 1
NPC1_TGGCGATCGGCA	0.321308	Pro-B cells
Heps1_TTTGCATACAAC	0.318363	Hepatocytes 1
HSC_CAGACGAATTCA	0.31684	Cholangiocytes
Heps1_CTTGGGCTGCTG	0.31599	Hepatocytes 1
HSC_TCAGCAAGGAGG	0.315377	Hepatocytes 1
Heps2_TAACTGAACTAG	0.31441	Hepatocytes 1
Heps1_GTCCTACTACCG	0.314021	Hepatocytes 1
Heps1_CTTTATACATCC	0.311579	Hepatocytes 1
NPC3_CACATCCAAATC	0.308348	Hepatocytes 1
Heps2_GTGGGAACGGAT	0.308027	Hepatocytes 1
Heps1_CTCTCAGATTGA	0.306713	Hepatocytes 1
NPC3_TGATCGCTTTTT	0.306104	Hepatocytes 1
Heps2_CTGCATCTTATG	0.305899	Hepatocytes 1
Heps1_TCTTGGTCTACC	0.304449	Hepatocytes 1
BEC_CCCTTATGTGAC	0.304166	Hepatocytes 1
Heps1_CCGTTGTGTAAT	0.303058	Hepatocytes 1
Heps2_CATTGCCCAAAC	0.302524	Hepatocytes 1
Heps2_GATATACCTGCA	0.301112	Hepatocytes 1
BEC_CGCTGGCTAACC	0.296746	Hepatocytes 1
HSC_AAAGCACCCTAG	0.296518	Fibroblasts/Activated HSCs 2
Heps2_CGGTCATTCGGT	0.29524	Hepatocytes 1
Heps1_GTCAACGTGCCG	0.294935	Hepatocytes 2
Heps1_CTTACTGATACG	0.293976	Hepatocytes 1
Heps2_CCCGTCAGACAA	0.293462	Hepatocytes 1
Heps1_CGCAAACCTTCT	0.292909	Hepatocytes 1
Heps2_TATGCACTGGTA	0.292722	Hepatocytes 1
Heps2_GCGTTCAATCAA	0.290734	Hepatocytes 2
Heps1_GTTGCTGTGTAC	0.290085	Hepatocytes 2
Heps1_TGGCAGCCAATC	0.288356	Hepatocytes 1
Heps1_TCGTTCGCCACG	0.287256	Hepatocytes 1
Heps1_TAGTCTCCCATC	0.284864	Hepatocytes 2
Heps1_CTGGGTTCCGAC	0.281844	Hepatocytes 1
Heps1_CGAGCGGTAAGT	0.281595	Hepatocytes 1
Heps1_TCGACCTCTCCT	0.280326	Hepatocytes 1
Heps1_TCTTACCCCAAT	0.280117	Hepatocytes 1
Heps2_CTAAAACCTCAT	0.279994	Hepatocytes 1
Heps1_TGCGCCAATCCC	0.279421	Hepatocytes 1
Heps1_GATTGCAACAGA	0.279348	Hepatocytes 1
Heps2_GCTTCGGATCCA	0.277515	Hepatocytes 1
NPC4_TCTCGGCGACTT	0.277031	Hepatocytes 2
Heps1_GGCGATTGCTGT	0.276854	Hepatocytes 2
Heps1_GTGATACGCTAG	0.274762	Hepatocytes 2
NPC3_TGAGGACTCCGT	0.274061	Hepatocytes 2
NPC4_GCAGATTGCAGA	0.273913	Hepatocytes 1
NPC4_CGATGGACCGTT	0.273087	Hepatocytes 2
NPC3_TACGATTACATC	0.272934	Hepatocytes 2
Heps1_GGTTTTTCTCAT	0.271991	Hepatocytes 2
Heps2_GCCCCCAGGGAA	0.270401	Hepatocytes 1
Heps1_CCATTCGGCCTC	0.270332	Hepatocytes 1
Heps2_GCTCTAGCTCGG	0.269729	Hepatocytes 1
Heps1_CGGATTATAGTG	0.269128	Hepatocytes 1
Heps1_GCTCAGTCTTAA	0.26856	Hepatocytes 1
Heps2_TCGGATTCAAAT	0.266695	Hepatocytes 1
Heps2_TCACCCAAGTTA	0.265466	Hepatocytes 1
Heps1_CGCTCTAGCGAT	0.26537	Hepatocytes 1
Heps1_GTTACTACTAGG	0.264277	Hepatocytes 1
Heps1_CTCACTACATTA	0.264221	Hepatocytes 2
BEC_ACGACGGACACT	0.264177	Hepatocytes 1
Heps1_CACATGGTTGGG	0.26261	Hepatocytes 2
Heps1_GAAAAATCAACT	0.262366	Hepatocytes 1
Heps1_GTTGTGTCCGCG	0.261912	Hepatocytes 1
Heps1_GGAGCGAGTCAT	0.258562	Hepatocytes 1
Heps2_GCGTGCATGGCT	0.25847	Hepatocytes 1
Heps1_CGTCTCGCAAAG	0.258223	Hepatocytes 1
Heps1_CACGTCTTGGGA	0.257583	Hepatocytes 1
Heps1_GATTAAGGATTC	0.256946	Hepatocytes 2
BEC_TAAGTTCATCGT	0.256944	Hepatocytes 2
HSC_CCGCTCATGTTC	0.255617	Hepatocytes 1
NPC4_TCGTAAGTGGCT	0.251548	Hepatocytes 2
Heps2_CCATCATCAGTC	0.249477	Hepatocytes 1
Heps2_CGATACGACCCA	0.249456	Hepatocytes 2
Heps1_CTGCCCTATTCG	0.247638	Hepatocytes 1
Heps2_GTGATCTCTTTT	0.247395	Hepatocytes 1
Heps1_CTGCGCCCACTT	0.247255	Hepatocytes 1
NPC4_CTCGTCCCGGCA	0.244902	Hepatocytes 2
Heps1_GCCTATAATATG	0.23818	Hepatocytes 1
Heps1_GTGTAAATGATT	0.236991	Hepatocytes 1
Heps1_TACGATGCTTCC	0.236693	Hepatocytes 1
NPC3_CACTAGTAGCCA	0.23663	Hepatocytes 1
Heps2_GATGAGTGTAGA	0.236087	Hepatocytes 1
Heps1_TCGCTATGAGGT	0.235274	Hepatocytes 1
Heps2_CACATTGCCCCG	0.235052	Hepatocytes 1
Heps1_GAAACGCGTTAT	0.23487	Hepatocytes 1
Heps2_GAGTTGTGACGC	0.234314	Hepatocytes 1
Heps1_GGGGCGTGGAGC	0.23357	Hepatocytes 1
Heps1_CTCTGCGGCTAA	0.232636	Hepatocytes 1
NPC4_GGCTCTGAATTT	0.230283	Hepatocytes 2
Heps1_TCACCGCATGCA	0.230271	Hepatocytes 1
Heps1_TACTTTCAGCAG	0.230217	Hepatocytes 1
Heps2_CTGCCATTCAAG	0.229354	Hepatocytes 1
Heps1_TTCAAAGCCAGA	0.228403	Hepatocytes 1
Heps1_CGCTCTGGCCGC	0.228374	Hepatocytes 1
Heps1_CGACGTGCAATC	0.227155	Hepatocytes 2
Heps1_GTTAGGTGAACT	0.225123	Hepatocytes 1
Heps2_CGACTGGCAGCT	0.222636	Hepatocytes 1
Heps1_TACCCCCGCCTA	0.221457	Hepatocytes 1
Heps1_GGGATATGAAAG	0.220799	Hepatocytes 1
Heps2_CTTACTGTCTTT	0.219297	Hepatocytes 1
Heps1_CCCCGGCGTTAA	0.219063	Hepatocytes 1
Heps2_CCGTGGGCTTTC	0.217021	Hepatocytes 1
Heps1_CGTGTGTACAGT	0.216864	Hepatocytes 2
BEC_TTTCCTGGATAT	0.214918	Hepatocytes 1
Heps1_CAATCAGGAAGT	0.214586	Hepatocytes 1
Heps2_TAGACTAGCGGC	0.213847	Hepatocytes 1
Heps1_CCAGGCCCCGAC	0.213681	Hepatocytes 1
Heps1_CGCGAGGTTCGT	0.212946	Hepatocytes 1
Heps1_CAAAAAACGTCC	0.212091	Hepatocytes 1
Heps1_CGTGTTCAAAGA	0.212078	Hepatocytes 1
Heps1_CGTGCTCCCCTA	0.211983	Hepatocytes 1
Heps1_CGTGATAGTTGG	0.211548	Hepatocytes 2
Heps1_CAGGCAACGTTG	0.211204	Hepatocytes 2
Heps1_GTGTAAAGGCTG	0.211146	Hepatocytes 1
HSC_GTATACACGATT	0.20858	Cholangiocytes
Heps1_AAACGCTCTCTG	0.207407	Hepatocytes 1
Heps1_CATCCATTCTCT	0.20609	Hepatocytes 1
BEC_TAAGCACATAGA	0.205944	Hepatocytes 1
Heps1_CTCGTAACTTTT	0.205649	Hepatocytes 1
HSC_CCCGCACAACAG	0.203578	Erythrocytes
Heps2_CATTAAGTTGGC	0.202865	Hepatocytes 1
Heps2_TAGACGTACCGT	0.202079	Hepatocytes 2
Heps1_ACACTGGCGAGA	0.202075	Hepatocytes 1
BEC_CCGTACGGCAAC	0.201859	Cholangiocytes
Heps1_CCGCGATCGTTA	0.200099	Hepatocytes 1
Heps1_TCTACTCCTAGG	0.199917	Hepatocytes 1
Heps1_GAGATTGCTCGA	0.199444	Hepatocytes 1
Heps1_GGGTTAGAGGCG	0.19829	Hepatocytes 1
Heps1_TGCATTGTGGTC	0.197329	Hepatocytes 1
Heps2_CCCTTCGCACAT	0.19674	Hepatocytes 1
Heps1_GTTTCCCCTTTA	0.196703	Hepatocytes 1
Heps2_CGGCCCGACATC	0.196274	Hepatocytes 1
Heps2_CTGCGACTCCTG	0.196058	Hepatocytes 1
BEC_GCCGAACTAAGT	0.194872	Hepatocytes 1
Heps1_CCCACCTAAGAT	0.194516	Hepatocytes 1
BEC_CACGGCTCGGAA	0.193102	Hepatocytes 1
Heps2_CGATGATAGTTC	0.192951	Hepatocytes 1
Heps1_GTCTCCGTTCTC	0.192178	Hepatocytes 2
Heps1_TTTCTAGCAGCT	0.190668	Hepatocytes 1
Heps1_CGCGCGTCCGCC	0.19049	Hepatocytes 1
Heps1_TCGAACATGTCC	0.190004	Hepatocytes 1
Heps2_CGCTTATTCCGG	0.189513	Hepatocytes 1
Heps1_GCATGCCGTAAC	0.189461	Hepatocytes 1
Heps1_GCCTAGATGCGA	0.189455	Hepatocytes 2
Heps2_CGTCCGCGCGCA	0.188552	Hepatocytes 1
NPC4_CAGCTCCCTTAC	0.188376	Hepatocytes 1
Heps1_CTCTGTGGCAAG	0.188083	Hepatocytes 1
Heps2_TATCCAGTGAGA	0.187542	Hepatocytes 1
Heps1_CTCCTTGTTGGA	0.185085	Hepatocytes 1
BEC_GGCGTGCGTTCT	0.184865	Hepatocytes 1
Heps1_GTAGCGATCTCG	0.184765	Hepatocytes 1
Heps1_CCACACGAACAC	0.183426	Hepatocytes 1
Heps2_CGACCCAAGCTT	0.182333	Hepatocytes 1
Heps1_CAGGCCGCTGAG	0.180042	Hepatocytes 1
Heps1_TGACTTCATCTA	0.179343	Hepatocytes 1
Heps1_CCCCTCTTAGAC	0.177651	Hepatocytes 1
Heps1_GTGGCAAAACAT	0.177455	Hepatocytes 2
Heps1_CAATGCTAATCC	0.177377	Hepatocytes 1
Heps1_AACACCAGCGAC	0.17689	Hepatocytes 1
Heps1_GGAAGACGATCG	0.176511	Hepatocytes 1
Heps1_GAGCCGTCGTAA	0.176237	Hepatocytes 1
HSC_TGGGTATAGGCC	0.175197	Cholangiocytes
Heps2_CTCTCACCCTTA	0.174311	Hepatocytes 1
Heps1_CCACTCGAGCGT	0.172889	Hepatocytes 1
Heps1_AACCCATGACAT	0.169326	Hepatocytes 1
Heps2_CGTAGCAAACCA	0.167856	Hepatocytes 1
HSC_GCCAGGCCTTTT	0.166011	Cholangiocytes
Heps1_CGTACCTATGGC	0.165585	Hepatocytes 1
BEC_TGGCCAGCCGCC	0.164763	Hepatocytes 1
Heps1_TGTCGCCGAACG	0.164354	Hepatocytes 1
Heps1_CTTAACAACCCT	0.160385	Hepatocytes 1
Heps1_CCTCCCTATTAA	0.15788	Hepatocytes 1
Heps2_CTCCTCCGCGAA	0.157405	Hepatocytes 1
Heps1_CTCAGACCACGG	0.157207	Hepatocytes 1
Heps2_GGCCTAGTCAGG	0.15656	Hepatocytes 1
Heps2_CCATCGTACGTA	0.155804	Hepatocytes 1
Heps1_CACGTCCGCTCA	0.154821	Hepatocytes 2
NPC3_GTGAGCCCGACC	0.154348	Hepatocytes 1
Heps2_CTTGTCCAGACG	0.150485	Hepatocytes 1
Heps1_ACCTAAGCAATA	0.149283	Hepatocytes 1
BEC_GCACCGAATTGG	0.1491	Hepatocytes 2
HSC_GTCCTCAATGGT	0.146295	Cholangiocytes
Heps1_GGGTTCTTCTTG	0.143582	Hepatocytes 2
Heps1_GTGCATACAACA	0.143375	Hepatocytes 1
Heps1_CTTAAGTCGTTC	0.142456	Hepatocytes 1
Heps2_CCATCCGATCCA	0.139716	Hepatocytes 1
Heps1_CGGCAGATCAAC	0.133146	Hepatocytes 1
Heps2_CTGTCCGTCATT	0.13024	Hepatocytes 1
BEC_TGATGCGGGGAT	0.128923	Hepatocytes 1
NPC3_TCGTAAGTGGCT	0.128138	Hepatocytes 1
Heps1_TGCCATATCCCC	0.126002	Hepatocytes 1
Heps1_CCTTCGTGCCAG	0.125723	Hepatocytes 1
Heps1_GTTCACCAACCA	0.124383	Hepatocytes 1
BEC_CTCTCTAAAATT	0.122627	Hepatocytes 1
Heps2_GGTGCTACGGGA	0.121688	Hepatocytes 1
Heps1_CTATGAGTGCAG	0.116312	Hepatocytes 1
Heps1_CCACAATGCTGG	0.112542	Hepatocytes 1
HSC_GTCCGGGTCCCC	0.110565	Pro-B cells
Heps1_CCCCGACTGTTC	0.109537	Cholangiocytes
HSC_CAACCTAACGAT	0.105118	Hepatocytes 1
HSC_CCGACTCTTTTT	0.102744	Hepatocytes 1
HSC_CGGTTACCCATC	0.095022	Hepatocytes 1
Heps1_CTCCCACCCAGC	0.0934807	Hepatocytes 1
BEC_CTCAGAGCCGGT	3.58e-05	Neutrophils
Heps2_CGGTGTTTTATG	3.5e-05	Hepatocytes 1
NPC2_TAACAGTGCAGA	3.47e-05	Monocytes/Macrophages
NPC2_TAAGTTAGCCCT	3.3e-05	T cells
NPC1_CCTCGTAGAGCG	3.25e-05	NK cells
Heps1_GACCTACAATCT	3.23e-05	Hepatocytes 2
NPC1_GGTTGGGGCGAC	3.21e-05	Cholangiocytes
NPC3_GGCGTTTCCTTG	3.17e-05	NK cells
BEC_CAGAGCGAAAAC	3.06e-05	NK cells
NPC1_TTTTCTATACGA	3.03e-05	T cells
HSC_CTCTCCCACAAG	2.99e-05	Cholangiocytes
Heps1_CCGCGATGCCTT	2.97e-05	Hepatocytes 2
BEC_CTAACCGAGGGA	2.9e-05	Monocytes/Macrophages
NPC4_TGGCGAGAACTT	2.86e-05	Sinusoidal endothelial cells
BEC_TGGTGTAGTTGA	2.84e-05	T cells
HSC_GGGGAGCCCATC	2.75e-05	Cholangiocytes
NPC4_CAACGTAGACTC	2.75e-05	Hepatocytes 2
NPC4_TCACTCAAGCTT	2.73e-05	Cholangiocytes
HSC_CTTCGGTCGAAG	2.71e-05	Cholangiocytes
Heps1_CGGGTGTTCCAT	2.7e-05	Hepatocytes 1
NPC4_TACTCACCCCAT	2.7e-05	Hepatocytes 2
NPC1_GCCGATCAATGA	2.7e-05	Neutrophils
NPC2_CTGCGCCAAACC	2.69e-05	T cells
NPC3_CATGGAAGGCTG	2.68e-05	Hepatocytes 2
HSC_ACGCCGGAGACG	2.68e-05	Mast cells
NPC3_CTCGGACCAGCT	2.67e-05	Sinusoidal endothelial cells
HSC_CTAATTCCACCG	2.64e-05	Mast cells
NPC4_GACGGTACTCTT	2.64e-05	Plasma cells
Heps2_GGCTTACGAAGA	2.63e-05	Hepatocytes 1
NPC2_GTGGCTGAAAAG	2.62e-05	Cholangiocytes
Heps2_TAGTGCGGCTCA	2.62e-05	Neutrophils
NPC4_TAACCGGATGAT	2.62e-05	NK cells
Heps2_CTAAGCAGTGGT	2.6e-05	Hepatocytes 1
NPC4_CCAATTGTCGTT	2.59e-05	Hepatocytes 2
NPC4_CACCCACGTGAG	2.58e-05	NK cells
Heps2_GTTGGTTCTCTT	2.55e-05	Hepatocytes 1
NPC3_TCCCTACTTCAA	2.54e-05	Hepatocytes 2
NPC4_CCTCTATAGTTG	2.53e-05	Hepatocytes 2
HSC_TACTGTCGATAG	2.52e-05	Cholangiocytes
HSC_CGTCTTAACCCC	2.5e-05	Cholangiocytes
HSC_CGTTCGTAGAGA	2.5e-05	Vascular endothelial cells
NPC3_CCCCTTCCTTTG	2.48e-05	Hepatocytes 2
NPC4_CACCGTGTTTAG	2.48e-05	Sinusoidal endothelial cells
HSC_GTTGGTACGAAG	2.47e-05	Fibroblasts/Activated HSCs 1
BEC_CATATTCGCCCT	2.46e-05	T cells
NPC2_CGCAGCTTGGAT	2.45e-05	B cells
NPC3_CGTCGATCGGGC	2.45e-05	T cells
NPC3_GTGATTGGCCCG	2.44e-05	Vascular endothelial cells
NPC1_CGGCCTACTCGT	2.42e-05	B cells
NPC1_CAGCTCCTAAAC	2.42e-05	NK cells
Heps2_GTGATAAAGGGT	2.41e-05	Hepatocytes 2
HSC_GGCTTGATATTG	2.4e-05	Monocytes/Macrophages
NPC1_CGGTCGTCAAGA	2.4e-05	NK cells
NPC3_GCAGAGTCTGCA	2.39e-05	Hepatocytes 1
NPC1_TAGGCCCACTCA	2.39e-05	Sinusoidal endothelial cells
NPC2_GCGATTATACCC	2.38e-05	B cells
BEC_CAAGGATACCGA	2.38e-05	Neutrophils
NPC4_CGATCTGGCCTC	2.37e-05	NK cells
NPC1_GGTTCGGGTTAG	2.37e-05	NK cells
NPC4_AAACCACGTACT	2.37e-05	Sinusoidal endothelial cells
NPC4_TGATTTTAACGA	2.36e-05	Vascular endothelial cells
HSC_CCTCTACGTGCG	2.35e-05	Cholangiocytes
NPC3_TCCAAGGACACA	2.35e-05	NK cells
NPC1_CCGATAGTTTAA	2.35e-05	NK cells
Heps1_CTATCTCCCTCA	2.34e-05	Macrophages
BEC_TAAGGGGTTATG	2.34e-05	Neutrophils
NPC4_CTCTTACGTAGT	2.34e-05	Pro-B cells
Heps2_CCGGACAGCTAC	2.33e-05	Hepatocytes 1
NPC1_GGCCCAGGCAGC	2.31e-05	T cells
BEC_CCATCTTTCTCA	2.31e-05	Vascular endothelial cells
NPC1_GCCGAAGCCAGT	2.3e-05	Neutrophils
HSC_GCACAACATATC	2.29e-05	Cholangiocytes
Heps1_CGTCCTTTATTT	2.29e-05	Hepatocytes 1
BEC_CGTGTGTTGAAA	2.29e-05	Plasma cells
NPC3_CAGCAAGTAGAG	2.29e-05	T cells
NPC1_GTAAAGAGGGGT	2.28e-05	NK cells
NPC4_CTGGGTCGGTTT	2.27e-05	NK cells
NPC3_CACCTCGACACA	2.26e-05	Monocytes/Macrophages
NPC4_GTCCTCTACAGA	2.25e-05	NK cells
NPC1_TGCCCACGTCTC	2.25e-05	Plasma cells
NPC4_CAACATGCGGCT	2.25e-05	Sinusoidal endothelial cells
NPC4_CGTACCGCCCTA	2.25e-05	T cells
HSC_CCACAATTTGGC	2.24e-05	Cholangiocytes
Heps1_TTAAACGTTGTA	2.24e-05	Hepatocytes 1
Heps2_CACTTTGGCGGC	2.24e-05	Hepatocytes 1
NPC2_CCTTGACCACCG	2.24e-05	Monocytes/Macrophages
NPC3_CAATCTGAAACC	2.24e-05	Plasma cells
BEC_CTGAGTGAAGTT	2.23e-05	Monocytes/Macrophages
NPC3_CGCCATTTCTAG	2.23e-05	Sinusoidal endothelial cells
Heps2_GAGCGCTCGTGT	2.22e-05	Hepatocytes 1
Heps1_CAGGAAGGCCGG	2.22e-05	Hepatocytes 2
NPC2_GGGACCCCGCGT	2.22e-05	T cells
Heps1_TGTTGACCCAGA	2.21e-05	Hepatocytes 1
HSC_TTTGCTAAGCAG	2.21e-05	Hepatocytes 2
NPC4_AAACCCCTATGG	2.21e-05	Sinusoidal endothelial cells
HSC_TCGTAATGCGGG	2.2e-05	Cholangiocytes
NPC1_CCCATGACAAAA	2.2e-05	NK cells
NPC2_CCTTCGGTCTAG	2.2e-05	T cells
NPC4_TTCTAGAAGAAC	2.2e-05	Vascular endothelial cells
NPC4_CGAAACGGATCC	2.18e-05	Cholangiocytes
HSC_GTCTCGACCCAT	2.18e-05	Erythrocytes
NPC2_CGATTTTTCACT	2.18e-05	NK cells
NPC1_GTAATGCGGCAT	2.17e-05	NK cells
BEC_CCTCAATTTTAG	2.16e-05	Sinusoidal endothelial cells
NPC1_GCGAGTAATTAA	2.15e-05	NK cells
HSC_CTCTGCACGACG	2.15e-05	Vascular endothelial cells
HSC_CACACGACGAAA	2.14e-05	Cholangiocytes
HSC_CAGCCATAATTC	2.14e-05	Erythrocytes
BEC_GAGTCTTATCCC	2.14e-05	T cells
HSC_GCTATAATTATA	2.12e-05	Sinusoidal endothelial cells
NPC2_TAAACCTCGCTT	2.12e-05	T cells
NPC1_CTGGTGGAGCCT	2.12e-05	Vascular endothelial cells
BEC_CGCGGAGGTGAT	2.11e-05	Hepatocytes 2
NPC4_TCCCGCGAGACT	2.11e-05	Sinusoidal endothelial cells
Heps1_GTCAATGTGCAC	2.1e-05	Hepatocytes 1
NPC2_CGAGCCCCGCCC	2.1e-05	NK cells
NPC3_GCATACATGCAG	2.08e-05	Monocytes/Macrophages
NPC1_GCCTGACCCGGC	2.08e-05	NK cells
NPC4_CGCGCGCTTGTC	2.08e-05	Sinusoidal endothelial cells
NPC3_TCTTTAGCGACG	2.07e-05	NK cells
BEC_CCTGCCGAAGCC	2.07e-05	NK cells
HSC_CCACACCCCGCC	2.07e-05	Pro-B cells
HSC_GCTGCGACCGAC	2.07e-05	Sinusoidal endothelial cells
BEC_CCCGGGCCGAAC	2.06e-05	Hepatocytes 1
NPC2_GGCAACCTCCAT	2.06e-05	NK cells
NPC4_CTATCTACAGCC	2.06e-05	T cells
NPC2_CCGCCTTTAGGT	2.06e-05	T cells
HSC_GGAACTTAGTCG	2.06e-05	Vascular endothelial cells
NPC4_GTGCGAGTCCCA	2.05e-05	Hepatocytes 2
Heps1_CCGTATTTCTAC	2.04e-05	Hepatocytes 1
Heps1_GGTAATAGGGCC	2.04e-05	Hepatocytes 1
NPC3_CGTACCTGGTTT	2.04e-05	Sinusoidal endothelial cells
HSC_CTCACGTCCGAT	2.03e-05	Cholangiocytes
NPC2_CGCAGACCAACT	2.03e-05	NK cells
Heps1_CTACCAACGATC	2.02e-05	Hepatocytes 1
HSC_CTATGATCCAGA	2.02e-05	Vascular endothelial cells
NPC4_CTTTTTGCACGA	2.01e-05	Plasma cells
Heps2_CAGGGCGCTGGT	2e-05	Hepatocytes 1
HSC_CATTCGATTGGG	2e-05	Hepatocytes 1
HSC_CTCAGACGTGAC	2e-05	Sinusoidal endothelial cells
NPC3_GGGTCAACCTCG	2e-05	T cells
BEC_AAGCCATAGTTC	2e-05	T cells
NPC3_TTAGCAAATGCT	1.99e-05	NK cells
NPC1_CGACTCTCGGCG	1.99e-05	NK cells
NPC3_CGTCTCAGACCC	1.99e-05	T cells
BEC_CGGGGTCCACAA	1.98e-05	Hepatocytes 1
NPC2_TCCAAGCCGCAC	1.97e-05	NK cells
HSC_CCGCTAATCATT	1.97e-05	Vascular endothelial cells
HSC_CTTCAGTTGTCT	1.96e-05	Cholangiocytes
NPC3_CGGCCACCTTGA	1.96e-05	Hepatocytes 2
NPC2_GTGATAGGGACA	1.96e-05	NK cells
NPC1_GACGTTGATCTC	1.95e-05	NK cells
NPC3_GCTGACACCGAC	1.94e-05	B cells
NPC2_CGCGCGTGCTTT	1.94e-05	Neutrophils
NPC1_CAATCTACCTTC	1.94e-05	NK cells
NPC3_CAAGTGACCCTC	1.94e-05	Sinusoidal endothelial cells
Heps2_CACACGTGGCCG	1.93e-05	Hepatocytes 1
NPC3_TGTCTGAACCCT	1.93e-05	Neutrophils
NPC3_GCGAACAGAAAC	1.93e-05	NK cells
NPC1_CACGTGAAGCGG	1.93e-05	NK cells
BEC_TCAATATGATTT	1.92e-05	Sinusoidal endothelial cells
NPC2_GTTGGATGATCG	1.91e-05	Cholangiocytes
HSC_GAAAAGCACTGC	1.91e-05	Monocytes/Macrophages
NPC2_TCCCTACAAGGC	1.9e-05	NK cells
NPC2_CAAAGAGGGTTG	1.9e-05	NK cells
HSC_CCGCGTGAAGAT	1.9e-05	Sinusoidal endothelial cells
NPC1_CCCCACCTTAAT	1.9e-05	T cells
NPC4_TCAGCCGTAACG	1.89e-05	B cells
HSC_CTGCTCCTTGTC	1.89e-05	Erythrocytes
HSC_CAATTGGCTGAT	1.89e-05	Erythrocytes
Heps1_CAATAATGAAAG	1.89e-05	Hepatocytes 2
NPC3_TGCGTGTAGCCT	1.89e-05	Hepatocytes 2
NPC2_GCAGGTCGAGGT	1.89e-05	Monocytes/Macrophages
NPC1_CGGTCCAAGAAC	1.89e-05	T cells
Heps1_CTTTCGCATAGG	1.88e-05	Hepatocytes 1
NPC2_GGGATCTCTCAA	1.87e-05	Hepatocytes 2
NPC3_CGGAGGCTCGTG	1.87e-05	Neutrophils
NPC3_GCTCAGCGTCCA	1.87e-05	NK cells
NPC1_CCGACTATGCCA	1.87e-05	NK cells
NPC1_CAGGAAGGGCGG	1.86e-05	Erythrocytes
Heps2_TCGCCTAAGCAG	1.86e-05	Hepatocytes 2
NPC3_GATCACCAATGG	1.86e-05	NK cells
NPC4_GGGAGTCGCACA	1.86e-05	NK cells
NPC4_GAGTAGCTAACC	1.86e-05	Sinusoidal endothelial cells
NPC3_CATGCACATTAC	1.86e-05	T cells
NPC1_GTCGAGTAAGTA	1.86e-05	T cells
Heps1_TCCCGTACGAAT	1.85e-05	Hepatocytes 1
BEC_CGACGTAATCAA	1.85e-05	Monocytes/Macrophages
NPC2_TAATCATGCCTT	1.85e-05	NK cells
NPC2_GGGGCGGCTTGC	1.85e-05	NK cells
NPC4_CGCATCAACCCC	1.85e-05	T cells
NPC2_TGCGCAGGAAGG	1.85e-05	T cells
NPC1_GTCAGCCCGTTA	1.84e-05	Plasma cells
NPC3_CTGTGCCCCACC	1.83e-05	Monocytes/Macrophages
NPC3_GGTACCCTTGCG	1.83e-05	NK cells
Heps1_GCTCTACTCATC	1.82e-05	Hepatocytes 1
NPC4_GGATGCGATTAT	1.82e-05	Hepatocytes 2
NPC2_TAACGTAAACTG	1.82e-05	NK cells
NPC1_GTTTGCTTCTTT	1.82e-05	T cells
NPC1_CAAACTGGATCA	1.81e-05	B cells
NPC2_CATGACGTACTG	1.81e-05	Monocytes/Macrophages
NPC3_CCTACACGACAC	1.81e-05	NK cells
NPC3_GCGTGCATCCTG	1.81e-05	Pro-B cells
HSC_TGATCCCTAGCT	1.81e-05	Sinusoidal endothelial cells
BEC_GCAATATTCCTG	1.8e-05	Hepatocytes 1
NPC2_CCCATTACTGAC	1.8e-05	NK cells
NPC1_TTGCCCATGTTC	1.8e-05	Pro-B cells
NPC1_CCTCATGCGTTG	1.8e-05	Pro-B cells
HSC_CTCGGTTGCAAC	1.79e-05	Cholangiocytes
Heps1_CCATCCTCGGTC	1.79e-05	Hepatocytes 1
NPC1_GCTTGCCGCACG	1.79e-05	NK cells
BEC_AAACAGAACCTA	1.78e-05	Monocytes/Macrophages
NPC3_TAGCATGTGCGT	1.78e-05	Neutrophils
NPC4_TGATCTGAGACC	1.78e-05	NK cells
NPC1_GACCCTTGATAA	1.78e-05	NK cells
NPC1_CTATGGCCTTGG	1.78e-05	NK cells
NPC3_CTTTGCACTTAA	1.78e-05	T cells
HSC_CGTCTGCGTTCT	1.77e-05	Cholangiocytes
Heps2_GGATATTACTTA	1.77e-05	Hepatocytes 2
HSC_TGCAACCTTGAT	1.77e-05	Monocytes/Macrophages
NPC1_CGCCCATCCTAT	1.77e-05	NK cells
NPC3_TCAACGCCCGGT	1.77e-05	T cells
Heps2_CTTCGGTCTTGA	1.76e-05	Hepatocytes 1
NPC4_CCCTCTCGCAAC	1.76e-05	Hepatocytes 2
NPC3_CAAGACGGGGGG	1.76e-05	Hepatocytes 2
NPC4_CGGACGGCACAC	1.76e-05	Hepatocytes 2
NPC2_CTGATTGCCGAT	1.76e-05	NK cells
NPC2_GAGACAAATGCG	1.76e-05	NK cells
BEC_CGCAGTCCTGGC	1.76e-05	NK cells
BEC_CAGATGCAATGA	1.76e-05	Sinusoidal endothelial cells
NPC1_CAATCGAATTTG	1.75e-05	NK cells
NPC1_GCTAGAGCAACA	1.75e-05	NK cells
NPC1_CCCGTGTTGGCT	1.74e-05	NK cells
NPC2_CGGTGGGTGGCT	1.74e-05	NK cells
NPC1_ACGCCGAAGTAA	1.74e-05	T cells
Heps1_GTCGTATGAGCA	1.73e-05	Hepatocytes 1
Heps2_GTCGGCGTGACG	1.73e-05	Hepatocytes 2
NPC3_TAGGCTAACCAC	1.73e-05	Hepatocytes 2
NPC4_CGGGTACAGGGA	1.73e-05	Monocytes/Macrophages
NPC1_CCTATTATTGTG	1.73e-05	NK cells
NPC2_AACCAGCACCTA	1.73e-05	NK cells
NPC2_GTCAAGGTCAAC	1.73e-05	NK cells
NPC1_CTCCGAATCAGC	1.73e-05	Pro-B cells
NPC2_CCTTACCTCCCC	1.72e-05	Cholangiocytes
HSC_TGGAATATAGCA	1.72e-05	Cholangiocytes
HSC_CGGACTTATGAG	1.72e-05	Erythrocytes
NPC1_CCGACTACACCG	1.72e-05	NK cells
NPC4_GCCAACTCTTGG	1.72e-05	NK cells
BEC_GTGACCCCTTAC	1.72e-05	NK cells
NPC3_CTCGAGTGCAGC	1.72e-05	T cells
Heps2_GCGATCCCCACA	1.71e-05	Hepatocytes 1
Heps2_GCTGCCGTTAGC	1.71e-05	Hepatocytes 1
Heps1_CAGGTTGTTTAT	1.71e-05	Hepatocytes 2
NPC3_GAACCTGTGCCG	1.71e-05	NK cells
NPC3_GGACGCGGTTTG	1.71e-05	NK cells
NPC3_GGTGTAGCTTAA	1.71e-05	NK cells
NPC1_TGGATACTATCT	1.71e-05	NK cells
NPC3_TGAACGAGCTAT	1.71e-05	T cells
NPC3_TCTATACGCTTT	1.7e-05	Hepatocytes 2
BEC_TGTGTAACAGTA	1.7e-05	Hepatocytes 2
BEC_CGTCTTTATCCG	1.7e-05	Neutrophils
BEC_CCTAGTAATCAT	1.7e-05	Neutrophils
NPC2_CGTAGTCAGCCC	1.7e-05	NK cells
NPC3_CCCCCTTATCCT	1.7e-05	Sinusoidal endothelial cells
NPC1_CCTCGCTGACTC	1.7e-05	T cells
HSC_TGCTGTGAACAT	1.69e-05	Cholangiocytes
NPC4_TTACCGCTAGTT	1.69e-05	Hepatocytes 2
HSC_TAAGTATAAATG	1.69e-05	Monocytes/Macrophages
NPC2_CCCGTCGTTTTT	1.69e-05	Neutrophils
NPC4_CAGGGCGGTCTA	1.69e-05	NK cells
NPC2_CTGAAATTCATA	1.69e-05	NK cells
NPC4_CTAGCTTGAACG	1.69e-05	T cells
HSC_ACACAGTTGCGA	1.69e-05	Vascular endothelial cells
HSC_CTGACCATCGCA	1.68e-05	Erythrocytes
Heps2_GTCCTACCACAG	1.68e-05	Hepatocytes 1
Heps2_CAGACTTCGCAT	1.68e-05	Hepatocytes 1
NPC4_TCCCTTACTTAG	1.68e-05	Hepatocytes 2
NPC4_CCGCCTATAGGT	1.68e-05	Monocytes/Macrophages
HSC_GTGCATGAGGCG	1.68e-05	Monocytes/Macrophages
NPC1_CCACTTTCGTCG	1.68e-05	NK cells
NPC4_GACAACCACCGA	1.68e-05	T cells
HSC_GTTATGCTAACA	1.68e-05	Vascular endothelial cells
Heps2_CTCTAATTTCAG	1.67e-05	Cholangiocytes
BEC_GCCAGTACCATG	1.67e-05	Hepatocytes 1
NPC3_TGATATTCATGG	1.67e-05	Hepatocytes 2
BEC_GACCCTAAACCG	1.67e-05	Macrophages
NPC4_AAACCGGCACTA	1.67e-05	Monocytes/Macrophages
NPC1_CAAGATTCCAAC	1.67e-05	NK cells
NPC3_TCACCAATCATA	1.67e-05	T cells
HSC_GGGACCCCCTAA	1.66e-05	Cholangiocytes
Heps2_TCCGACATCTCG	1.66e-05	Hepatocytes 1
NPC3_CTTGGTTCGCTA	1.66e-05	Hepatocytes 2
NPC3_CCGCCTGGAAAG	1.66e-05	Hepatocytes 2
NPC1_TGCACACCTTGT	1.66e-05	NK cells
NPC4_CTCACTAGCCTT	1.66e-05	Plasma cells
HSC_TCATCCCATAGC	1.65e-05	Cholangiocytes
HSC_CCCGGTGAGTCT	1.65e-05	Fibroblasts/Activated HSCs 2
NPC4_GTCTAATAGGCT	1.65e-05	NK cells
NPC3_TCGCACGCGGCC	1.65e-05	Plasma cells
NPC1_TGATACCTAAGG	1.65e-05	T cells
BEC_GTCCTGTAGGTT	1.65e-05	T cells
NPC3_GACGGTCGTGTT	1.64e-05	B cells
BEC_GGCTGTGCGCCC	1.64e-05	Monocytes/Macrophages
BEC_CAGGGACTACCG	1.64e-05	Neutrophils
NPC1_CCCCCAGCCGGT	1.64e-05	NK cells
NPC1_CGCGGGCAATCT	1.63e-05	B cells
NPC2_CGTCGTCAATTC	1.63e-05	Monocytes/Macrophages
Heps2_CGAATACCATAA	1.62e-05	Erythrocytes
Heps1_GAGTTGGTAAAC	1.62e-05	Hepatocytes 1
Heps2_GTATGAAATTCA	1.62e-05	Hepatocytes 1
BEC_CCAGCCGCTGAA	1.62e-05	Monocytes/Macrophages
NPC1_GTTTTACGTGGC	1.62e-05	NK cells
NPC1_CGTAAGGGCCAT	1.62e-05	NK cells
BEC_GTTGTAATCCGA	1.62e-05	Sinusoidal endothelial cells
BEC_GCAATTTCTACG	1.62e-05	T cells
NPC1_CCCAGTTTGCAC	1.61e-05	Neutrophils
NPC1_ACACTTTCGTAT	1.61e-05	NK cells
NPC1_CCAATACTTGTC	1.61e-05	NK cells
Heps1_GTATATACCTGA	1.6e-05	Hepatocytes 1
Heps2_GGTGAGTCGCCC	1.6e-05	Hepatocytes 1
Heps2_CCGTGTCTAGCA	1.6e-05	Hepatocytes 1
NPC4_CCATACTGATTA	1.6e-05	Hepatocytes 1
NPC3_GAAGGCCGGACC	1.6e-05	Hepatocytes 2
NPC4_GTGACGCTAGAA	1.6e-05	Plasma cells
BEC_CCATAGCCTCCT	1.59e-05	NK cells
BEC_CTAGAGCAAACG	1.59e-05	Plasma cells
NPC3_TGTGTGGCACGA	1.59e-05	Vascular endothelial cells
HSC_TTTTAACGCGGC	1.58e-05	Cholangiocytes
NPC4_CGACGACGGTTA	1.58e-05	NK cells
NPC1_CTTTGTATCGCG	1.58e-05	NK cells
BEC_CCCCGGTGAACT	1.58e-05	T cells
HSC_AATACCTCCTAA	1.58e-05	Vascular endothelial cells
HSC_TGCGCCACACTG	1.57e-05	Cholangiocytes
Heps2_ACTAAAAATCCA	1.57e-05	Hepatocytes 2
NPC3_TGCTAGTACAGA	1.57e-05	Hepatocytes 2
HSC_GGGCAGAGTGTG	1.57e-05	Sinusoidal endothelial cells
NPC2_CCTGATGTATAT	1.57e-05	T cells
NPC1_CATCGGTGAAGT	1.57e-05	T cells
Heps1_CTGGCACTCCGC	1.56e-05	Hepatocytes 1
Heps1_GTTAGATCGACG	1.56e-05	Hepatocytes 1
Heps2_GGAGGGGATTAT	1.56e-05	Hepatocytes 1
BEC_CTACACAAAGGT	1.56e-05	Sinusoidal endothelial cells
NPC4_CACGAAAAGTTT	1.56e-05	T cells
Heps2_CCGGCTGGCTCG	1.55e-05	Hepatocytes 1
NPC3_TTCAGCGCGAGA	1.55e-05	Hepatocytes 2
NPC3_TGATGAACACAT	1.55e-05	Hepatocytes 2
BEC_CGGGGATGGTAG	1.55e-05	Neutrophils
BEC_CGACATCCATTC	1.55e-05	Neutrophils
NPC4_TATGGCGATCAT	1.55e-05	NK cells
NPC1_GTCACAAACTAT	1.55e-05	NK cells
NPC4_ACAAAACCTCAG	1.55e-05	Pro-B cells
NPC1_TCGCAGAGCTTG	1.55e-05	T cells
NPC2_CGTTTCGCATCA	1.55e-05	T cells
HSC_CCCTTGTCACGC	1.55e-05	Vascular endothelial cells
Heps1_AAAATCAAAGCC	1.54e-05	Hepatocytes 1
Heps2_CTGTTATGTTGG	1.54e-05	Hepatocytes 1
BEC_TCTGAAAAGCTA	1.54e-05	Neutrophils
NPC1_TTAAGTAGACCC	1.54e-05	NK cells
NPC2_CGGCAGAGACGG	1.54e-05	NK cells
BEC_CGGCTCCAAGCG	1.54e-05	NK cells
BEC_ACGCCGAAAGCA	1.54e-05	Sinusoidal endothelial cells
NPC3_GCACGGAATGTT	1.54e-05	T cells
Heps1_TACATCATAAGT	1.53e-05	Hepatocytes 1
NPC3_CGGGAGTCAGCC	1.53e-05	Hepatocytes 2
NPC4_CACTCTCGAGGT	1.53e-05	Hepatocytes 2
NPC3_TCCGACTCTTTC	1.53e-05	NK cells
NPC3_GGCCCTAGTTAC	1.53e-05	Sinusoidal endothelial cells
NPC4_CGATATCGAATC	1.53e-05	Sinusoidal endothelial cells
NPC4_TGCCTCCTTTTA	1.53e-05	T cells
NPC2_GGGTCCGAAAAA	1.53e-05	T cells
Heps1_GTGGACGCCCAC	1.52e-05	Hepatocytes 1
NPC4_CTCGAACGATAG	1.52e-05	Hepatocytes 2
Heps1_CCCATGTCGTGT	1.52e-05	Monocytes/Macrophages
NPC3_CAGGTTGTTTTT	1.52e-05	Monocytes/Macrophages
NPC3_TGTCCCGTGCAT	1.52e-05	NK cells
HSC_TGAGCGGGACTG	1.52e-05	Sinusoidal endothelial cells
NPC1_GAGGACGTCAAG	1.52e-05	T cells
BEC_CTGATACAGTCA	1.52e-05	T cells
HSC_CAGTGAGGGTCT	1.51e-05	Cholangiocytes
Heps1_CGAGTAAGTTTT	1.51e-05	Hepatocytes 1
Heps2_GGTCTCACACAA	1.51e-05	Hepatocytes 1
NPC2_GGTGCGCGCCGT	1.51e-05	Monocytes/Macrophages
NPC1_AAATACCCACTC	1.51e-05	NK cells
NPC1_GATGACCCCTTT	1.51e-05	Sinusoidal endothelial cells
NPC3_GCTGTTGTGACC	1.51e-05	Sinusoidal endothelial cells
NPC1_CCGTATTTAATT	1.51e-05	T cells
HSC_CTATCCGAACCT	1.5e-05	Cholangiocytes
BEC_TTAAACAAAATA	1.5e-05	Erythrocytes
NPC3_CTTTGATGCCTG	1.5e-05	Hepatocytes 1
NPC3_GCCTGTTCGCTA	1.5e-05	Hepatocytes 2
NPC3_CTTGTTCCTGGA	1.5e-05	Hepatocytes 2
NPC4_TCTGTACGGCTC	1.5e-05	NK cells
BEC_CGGGAGGATGCC	1.5e-05	Plasma cells
HSC_CTCTGTAACCTG	1.5e-05	Sinusoidal endothelial cells
NPC4_GATGTTGGGTGT	1.5e-05	T cells
HSC_TACTCTCGTGAC	1.49e-05	Cholangiocytes
Heps1_GGGTATCTCCGC	1.49e-05	Hepatocytes 2
BEC_CGGCGTGAGTAA	1.49e-05	Macrophages
Heps1_CTATCACCTAGA	1.49e-05	Monocytes/Macrophages
NPC1_CCCAATGAGCGG	1.49e-05	NK cells
HSC_CAGCCCCGATTG	1.48e-05	Cholangiocytes
Heps1_TCAGGAGCTTAA	1.48e-05	Hepatocytes 1
Heps2_GGTAGAGGAATA	1.48e-05	Hepatocytes 1
BEC_CTGCAGTCTTTT	1.48e-05	Hepatocytes 1
NPC3_TCATGCAACGAA	1.48e-05	Hepatocytes 2
BEC_CGAGAATTCGGG	1.48e-05	Macrophages
NPC1_GGTTATTATACT	1.48e-05	Neutrophils
BEC_TACTAATCTGCT	1.48e-05	Neutrophils
Heps2_CTGCAACCCAAG	1.48e-05	Plasma cells
HSC_GTGCACTCAGGA	1.48e-05	Sinusoidal endothelial cells
Heps2_CACTCGGATGCC	1.47e-05	Hepatocytes 1
Heps2_GTATCCATATTG	1.47e-05	Hepatocytes 1
Heps2_CGAAGTTTGAGA	1.47e-05	Hepatocytes 2
NPC4_GTGCCTAATTAT	1.47e-05	Hepatocytes 2
BEC_TTCCCACTGCGG	1.47e-05	Macrophages
NPC1_TCCTTCGCGAGA	1.47e-05	Neutrophils
NPC2_TCAAGTAAATTT	1.47e-05	Neutrophils
NPC4_GAACCGACGGGA	1.47e-05	NK cells
NPC3_CCCCGTATACCC	1.47e-05	Pro-B cells
HSC_CGCTTATAGGCC	1.47e-05	Sinusoidal endothelial cells
NPC4_GTTCATGACTTT	1.47e-05	Sinusoidal endothelial cells
NPC4_CTCACGGTGAAG	1.47e-05	T cells
NPC2_CTGTTCCATGGA	1.46e-05	B cells
NPC4_GTACTATCTAGG	1.46e-05	Cholangiocytes
NPC4_CGCGGCACCTGT	1.46e-05	Hepatocytes 2
NPC2_GGGTGGGGTCAT	1.46e-05	Monocytes/Macrophages
NPC4_TGATGGCGTGGC	1.46e-05	NK cells
NPC1_CTACCAAGGTAC	1.46e-05	NK cells
NPC1_CACACCGAAGTC	1.46e-05	NK cells
NPC1_CGTTGTAAGTTC	1.46e-05	NK cells
NPC1_GAACGTCAGTAA	1.46e-05	NK cells
BEC_GAGGTGACGATC	1.46e-05	NK cells
NPC1_GTCGTCCATGTA	1.46e-05	T cells
NPC1_GGACCGCCGACG	1.46e-05	T cells
HSC_TGATCAGTACTA	1.45e-05	Erythrocytes
Heps2_CTGAGCCGGACA	1.45e-05	Hepatocytes 1
NPC4_GAGACACGACGA	1.45e-05	Hepatocytes 2
HSC_CCGACACACGGG	1.45e-05	Monocytes/Macrophages
NPC3_GGGGCAAGCCCT	1.45e-05	Neutrophils
NPC2_GTAGAATCAACG	1.45e-05	Neutrophils
NPC3_CGTCGCCAACCA	1.45e-05	NK cells
NPC1_CCCTCGGAATGC	1.45e-05	NK cells
NPC2_TTCGCACAGCCA	1.45e-05	NK cells
NPC1_CACGGACCCTTT	1.45e-05	Plasma cells
NPC3_GTCAATCTCTCT	1.45e-05	Plasma cells
NPC4_CAGCGTGTGCAC	1.45e-05	Plasma cells
Heps1_GCTCAATCGCCA	1.44e-05	Hepatocytes 1
Heps1_CACTGACACTTT	1.44e-05	Hepatocytes 1
Heps2_CTTCCGGATTTT	1.44e-05	Hepatocytes 2
NPC3_TACTCACGCGCA	1.44e-05	NK cells
HSC_GTCACCATGTAA	1.44e-05	NK cells
NPC2_TCCAGGGGGAAA	1.44e-05	NK cells
NPC1_GCAGAATTCATT	1.44e-05	Plasma cells
NPC3_GGAGTAGGCACA	1.44e-05	T cells
HSC_CCTAATCACTTG	1.43e-05	Fibroblasts/Activated HSCs 2
Heps1_TTAACGCCCGAC	1.43e-05	Hepatocytes 1
Heps1_CGCAGTGTATAT	1.43e-05	Hepatocytes 1
HSC_CTACCCCGACAA	1.43e-05	Vascular endothelial cells
HSC_GGGCGATTGCTA	1.42e-05	Erythrocytes
HSC_TAAGCTCGTGCC	1.42e-05	Erythrocytes
Heps1_TGGCCCGAATTA	1.42e-05	Hepatocytes 1
Heps2_GCGAACAGGTGG	1.42e-05	Hepatocytes 1
NPC3_TGGAGAACGACC	1.42e-05	Hepatocytes 2
NPC1_TCTCCAGTGTAA	1.42e-05	NK cells
NPC3_TCCGACTGTTTT	1.42e-05	Plasma cells
NPC4_CTCTGACGAGAG	1.42e-05	Pro-B cells
HSC_CTTTGCTGACTG	1.42e-05	Sinusoidal endothelial cells
BEC_TTTTACGAAAGC	1.42e-05	Sinusoidal endothelial cells
NPC4_CGCCTGTCCGTT	1.42e-05	Sinusoidal endothelial cells
NPC4_CTAACTCGTGTA	1.42e-05	Sinusoidal endothelial cells
NPC1_GTTCGTGAGCTG	1.42e-05	T cells
HSC_ACACAAGCTTTC	1.42e-05	Vascular endothelial cells
NPC1_CGGCGTACCCGA	1.41e-05	B cells
HSC_GAGCACACCGTG	1.41e-05	Cholangiocytes
NPC1_GAGTTAGCCCAA	1.41e-05	Erythrocytes
NPC3_CTCGCTCCAATG	1.41e-05	Erythrocytes
Heps2_TCAAATTTTGTT	1.41e-05	Hepatocytes 1
HSC_CCAGCGTGGCCT	1.41e-05	Hepatocytes 1
BEC_AAAATACATCTA	1.41e-05	Hepatocytes 1
Heps2_CAGCAGTGTGGA	1.41e-05	Hepatocytes 2
BEC_CGGATGTATCTT	1.41e-05	Hepatocytes 2
NPC1_CCTTGCATGGAG	1.41e-05	Neutrophils
NPC2_CGTTACCATAAA	1.41e-05	Neutrophils
NPC1_CAACCATATCTG	1.41e-05	NK cells
NPC1_GAGTCTCCGCCC	1.41e-05	NK cells
NPC1_GGCTTCCCGGCG	1.41e-05	NK cells
NPC1_TGACGATTCAAT	1.41e-05	NK cells
NPC4_TACCACTAGTTA	1.41e-05	Plasma cells
NPC4_CGGCCGTTTAGC	1.41e-05	Pro-B cells
NPC1_TGATACGCACCT	1.41e-05	T cells
HSC_TCAGGTGTGCAT	1.41e-05	Vascular endothelial cells
BEC_ACTCAAGGTTAT	1.4e-05	Cholangiocytes
NPC4_CCTTGTCTCGAA	1.4e-05	Cholangiocytes
HSC_TCACAGTAATTT	1.4e-05	Cholangiocytes
Heps1_CTCACTGTGTTA	1.4e-05	Hepatocytes 1
NPC3_CATTACCCAGTA	1.4e-05	Hepatocytes 2
BEC_CTAGCATGCTCA	1.4e-05	Sinusoidal endothelial cells
BEC_GCCATTACATGC	1.4e-05	T cells
NPC1_GAATAAGGGTTG	1.39e-05	B cells
HSC_CCAGACTCATAT	1.39e-05	Cholangiocytes
HSC_CCCACACGGCAG	1.39e-05	Cholangiocytes
Heps1_GGCCACTCCTCA	1.39e-05	Hepatocytes 1
NPC4_CGATAGAAATCG	1.39e-05	Hepatocytes 2
NPC1_CGGGCCAATACC	1.39e-05	NK cells
BEC_GCCTGGTCTTCC	1.39e-05	NK cells
NPC1_CCACTTGGAGGG	1.39e-05	T cells
HSC_TCTGGGCTATAG	1.39e-05	Vascular endothelial cells
Heps1_TAACCCTAAGGC	1.38e-05	Hepatocytes 1
Heps1_TCCGTCCTGCAC	1.38e-05	Hepatocytes 1
Heps1_CTTTAGACAATG	1.38e-05	Hepatocytes 2
NPC4_CGGGAGCCACTA	1.38e-05	Hepatocytes 2
NPC3_TCGACCGGGGAC	1.38e-05	NK cells
NPC1_CCGCAATGGTGT	1.38e-05	NK cells
NPC2_CTACCCTCGTAT	1.38e-05	NK cells
Heps1_CGCATACACTCA	1.38e-05	Plasma cells
NPC4_CTGTTCTAGTGC	1.38e-05	Sinusoidal endothelial cells
NPC3_GAATACTATCGG	1.38e-05	T cells
BEC_GTTAACTCGTTG	1.37e-05	Cholangiocytes
Heps1_CAATGTAACCCC	1.37e-05	Hepatocytes 1
Heps1_GTTAGTAAATAC	1.37e-05	Hepatocytes 2
NPC1_AAACCAAAGATT	1.37e-05	NK cells
NPC1_GTTGACTGCGAA	1.37e-05	NK cells
NPC1_TGACCACATATG	1.37e-05	T cells
BEC_GGGGTTATGCGG	1.36e-05	Cholangiocytes
Heps1_GTGGCACTATAA	1.36e-05	Hepatocytes 1
Heps1_GTCGGATTATAA	1.36e-05	Hepatocytes 2
NPC4_TCAACCGATGTC	1.36e-05	Hepatocytes 2
NPC4_GCATCTACAGTA	1.36e-05	Hepatocytes 2
BEC_TCCATCGCGTTC	1.36e-05	Monocytes/Macrophages
HSC_CTAACCGCTTAT	1.36e-05	NK cells
NPC1_CCGAGTTGGCGT	1.36e-05	NK cells
HSC_CGGACGTGTGTG	1.35e-05	Erythrocytes
Heps1_CTTGGGTACGAC	1.35e-05	Hepatocytes 1
Heps2_CCTCCACGGACC	1.35e-05	Hepatocytes 1
Heps2_TCGAAAGTCGGC	1.35e-05	Hepatocytes 1
BEC_CATTAATGCGAT	1.35e-05	Hepatocytes 1
Heps2_CCGCGGGAGGGC	1.35e-05	Hepatocytes 2
Heps2_CGATACTCATTC	1.35e-05	Hepatocytes 2
NPC4_TGCTCGGCGTGG	1.35e-05	Hepatocytes 2
BEC_GTAACTCGCTTC	1.35e-05	Macrophages
BEC_CATAAGATGGCT	1.35e-05	Monocytes/Macrophages
NPC3_CCTTGTCTAATG	1.35e-05	NK cells
NPC3_CTTGAATGCTAA	1.35e-05	Plasma cells
BEC_CTCACCTCATGG	1.35e-05	Sinusoidal endothelial cells
HSC_TGCGATCTTGGT	1.35e-05	Vascular endothelial cells
NPC4_GCAGAGTCTGCA	1.34e-05	Hepatocytes 1
NPC4_TAGCTACTGGAC	1.34e-05	Hepatocytes 2
NPC1_CTGTCGTAAAGT	1.34e-05	Neutrophils
NPC2_CATCTTGACTGC	1.34e-05	Neutrophils
NPC1_GTCCGCATTTAG	1.34e-05	NK cells
NPC1_CTCGACCTTCCA	1.34e-05	NK cells
NPC3_AGCAATCCAGTT	1.34e-05	Plasma cells
NPC2_GACACCGCAACG	1.34e-05	T cells
HSC_TCCTTGAAACTA	1.34e-05	Vascular endothelial cells
HSC_GACCGTTTCCTG	1.34e-05	Vascular endothelial cells
Heps1_GTGTCTCCACCC	1.33e-05	Hepatocytes 1
BEC_TAGCATGTAGAG	1.33e-05	Hepatocytes 2
NPC1_CTGAAGCGAAGC	1.33e-05	NK cells
NPC1_GATAATGCAGAG	1.33e-05	NK cells
NPC2_ACACACAAAGGT	1.33e-05	NK cells
Heps1_CGGTTCTAGCGA	1.33e-05	Plasma cells
NPC2_TACGACATAGTC	1.33e-05	Plasma cells
NPC1_TCGGCGGCCAGT	1.33e-05	Sinusoidal endothelial cells
BEC_CACCTTTTAGTT	1.33e-05	T cells
NPC2_CGTCATCAGCGC	1.33e-05	Vascular endothelial cells
HSC_GTGTATCTCCTG	1.33e-05	Vascular endothelial cells
NPC3_TAAGTATGACAC	1.32e-05	NK cells
NPC1_CCAATCCGACAT	1.32e-05	NK cells
NPC2_CAACCTCCTGTG	1.32e-05	NK cells
BEC_CGGCGACCCAAA	1.32e-05	Plasma cells
NPC4_CTACAATCTGCT	1.32e-05	Sinusoidal endothelial cells
NPC4_CTGACCCCGTAT	1.32e-05	T cells
NPC1_GAAGGTGAGTCG	1.32e-05	T cells
Heps1_GAGAATACCTAG	1.31e-05	Cholangiocytes
Heps2_CTGACCGTACGA	1.31e-05	Hepatocytes 1
Heps1_AAACACGTCTTG	1.31e-05	Hepatocytes 2
NPC4_CGCCGCTTCAGC	1.31e-05	Hepatocytes 2
NPC4_TTAACGCGGTAA	1.31e-05	Hepatocytes 2
NPC1_CTCCGGTTTACC	1.31e-05	NK cells
NPC1_CGTGATGCAAAA	1.31e-05	NK cells
NPC1_GTCCGGCTTCGG	1.31e-05	NK cells
NPC1_GTGGCGTTAAGT	1.31e-05	Plasma cells
NPC3_TGCCAACCCTGA	1.31e-05	Plasma cells
Heps1_TCATGTCGGCCT	1.31e-05	Sinusoidal endothelial cells
NPC3_GTCGAGGTTAGG	1.31e-05	Sinusoidal endothelial cells
NPC3_GGCTGGCATCTC	1.31e-05	T cells
NPC1_CAAATGAGGGCA	1.31e-05	T cells
Heps1_CTTGCCCACTCA	1.3e-05	Hepatocytes 1
Heps1_CCACCCTAATCC	1.3e-05	Hepatocytes 1
BEC_GCACTTCGCTTG	1.3e-05	Hepatocytes 1
Heps1_TTCCCTAGTCGC	1.3e-05	Hepatocytes 2
NPC3_GTACTTCTAGTT	1.3e-05	Hepatocytes 2
NPC4_TAGAGACGCCAG	1.3e-05	NK cells
NPC1_CTGAGGCATTCT	1.3e-05	NK cells
NPC1_CCTTCTTCTGAA	1.3e-05	NK cells
NPC1_GCTGACACGCGA	1.3e-05	NK cells
Heps2_TCTCGATGCATG	1.3e-05	Plasma cells
NPC1_GTCGCTGTACCA	1.29e-05	B cells
HSC_TAGGACCGGTTC	1.29e-05	Cholangiocytes
HSC_GGGTTCCTGCGG	1.29e-05	Cholangiocytes
Heps1_CCTTGGAAAGGC	1.29e-05	Hepatocytes 2
Heps1_CATAAATGTTTG	1.29e-05	Hepatocytes 2
BEC_CAAAGCCCAAGT	1.29e-05	Macrophages
NPC2_TCGCCTTTGTGA	1.29e-05	Neutrophils
NPC2_CATGCTCGAGCT	1.29e-05	Neutrophils
NPC3_CCGGCCGACTCC	1.29e-05	NK cells
NPC3_CTTACAACTTCC	1.29e-05	T cells
NPC1_CCGTCAGTGCCG	1.29e-05	T cells
NPC1_CAGCTGCCGCTA	1.29e-05	T cells
NPC4_CCGTATATTTAG	1.29e-05	Vascular endothelial cells
NPC4_CATTCGTATGGA	1.28e-05	Cholangiocytes
NPC3_CCTCCCGCGGAT	1.28e-05	Hepatocytes 2
NPC3_CGTAGTGTCACC	1.28e-05	NK cells
NPC3_CGTCAACCTCTC	1.28e-05	NK cells
HSC_CAAAACCTCATT	1.28e-05	NK cells
NPC1_GACCAACCTCTA	1.28e-05	NK cells
NPC2_TATGCGGCTGAA	1.28e-05	NK cells
NPC4_GCGCCGGCCACC	1.28e-05	Plasma cells
NPC1_GCAGCGATATGC	1.28e-05	T cells
HSC_AAACGCTCCCCT	1.28e-05	Vascular endothelial cells
HSC_CCGCGCGAAAAA	1.28e-05	Vascular endothelial cells
HSC_GTCCGCGCCAGC	1.27e-05	Cholangiocytes
HSC_CCCTAACCAAAT	1.27e-05	Monocytes/Macrophages
NPC3_TTCCGCGGGCGG	1.27e-05	NK cells
NPC2_GTCAACGCACCT	1.27e-05	NK cells
NPC1_GAGTTTCTAAGC	1.27e-05	Pro-B cells
HSC_CACGTCTCAGAA	1.27e-05	Sinusoidal endothelial cells
NPC3_CCTATGATCACG	1.27e-05	T cells
NPC4_GCGCAATGCCGC	1.27e-05	T cells
NPC1_CTGCCCTCCCAA	1.27e-05	T cells
NPC2_GGTGTGTAGTTC	1.27e-05	T cells
NPC2_CGGGTACACGCG	1.27e-05	T cells
NPC2_CGCCGTGAATCC	1.27e-05	T cells
HSC_CCAAATAGGCAG	1.27e-05	Vascular endothelial cells
HSC_GTGGCTGATACT	1.27e-05	Vascular endothelial cells
NPC1_CGCCGACCTGGA	1.26e-05	B cells
NPC4_CCAGTCGTCATT	1.26e-05	Cholangiocytes
HSC_GTGACAGCCTCA	1.26e-05	Cholangiocytes
Heps1_GTCTACAATTAA	1.26e-05	Hepatocytes 1
Heps2_CATTACTCAAAG	1.26e-05	Hepatocytes 1
Heps2_GGGTAGCACCTT	1.26e-05	Hepatocytes 2
BEC_CACGGTCTAACC	1.26e-05	Macrophages
NPC4_GACCGAATCACT	1.26e-05	NK cells
NPC1_CTTAGGCCAAGC	1.26e-05	NK cells
NPC1_TCATGTGCGCTA	1.26e-05	NK cells
NPC2_CGGTGCGTCACC	1.26e-05	Plasma cells
HSC_GCGGAACGGGCC	1.26e-05	Sinusoidal endothelial cells
NPC2_GGACCGGACTTC	1.26e-05	T cells
BEC_GATCGGTGAGTA	1.26e-05	T cells
NPC3_CAATGTGAACAC	1.25e-05	B cells
Heps1_CGTGCCTCCACA	1.25e-05	Hepatocytes 1
BEC_CTTGCTCGCGTG	1.25e-05	Hepatocytes 1
BEC_CGCACTATTAAG	1.25e-05	Hepatocytes 1
Heps2_GAAGCTCCGCGT	1.25e-05	Hepatocytes 2
NPC1_GCATAGTCCAAC	1.25e-05	NK cells
NPC1_TTCACCTATCAG	1.25e-05	NK cells
NPC2_AACGCAACCAAT	1.25e-05	NK cells
Heps1_GGCTGTGTATGG	1.25e-05	Plasma cells
Heps1_CGTAAGTAACCA	1.25e-05	Plasma cells
BEC_TAGAGAGTGTGG	1.25e-05	Plasma cells
NPC4_CAGTTGAATTCC	1.25e-05	Sinusoidal endothelial cells
NPC3_TGCCTGGGCGTC	1.25e-05	T cells
NPC3_TTGCCGTCTCTT	1.24e-05	B cells
Heps1_CCTGCGCTTGTG	1.24e-05	Hepatocytes 1
Heps1_TCTGATGTCGTG	1.24e-05	Hepatocytes 2
Heps2_CTGGACAATCAT	1.24e-05	Hepatocytes 2
BEC_TTGCTACGGGCA	1.24e-05	Monocytes/Macrophages
HSC_CTTGCGCTCAGT	1.24e-05	Monocytes/Macrophages
NPC3_CTGCTCTCACCG	1.24e-05	NK cells
NPC1_CCCTAAGCCTGC	1.24e-05	NK cells
NPC2_CGCTAACTCTCG	1.24e-05	NK cells
NPC2_GTTGAGCAAACA	1.24e-05	NK cells
BEC_GACATACTGACT	1.24e-05	Sinusoidal endothelial cells
NPC3_CACCCAGTGCAC	1.24e-05	T cells
NPC4_CCAACTCAAAAG	1.24e-05	T cells
NPC1_CTACTACTCCCA	1.24e-05	T cells
NPC2_CTCCGGCCTTGG	1.24e-05	T cells
NPC2_TGTGCAACATTT	1.24e-05	T cells
HSC_GGTCCACGAGAT	1.23e-05	Cholangiocytes
NPC4_CTTGGTTCGCTA	1.23e-05	Hepatocytes 2
HSC_CTTATCACGCGG	1.23e-05	Monocytes/Macrophages
BEC_CATCCCTTTCCA	1.23e-05	Neutrophils
NPC1_TAAGAGTGCCGT	1.23e-05	NK cells
NPC1_CTAAGCTAGCTG	1.23e-05	NK cells
NPC3_GAGCAGGGAACT	1.23e-05	T cells
HSC_CGTGCCCCCAGT	1.22e-05	Cholangiocytes
HSC_CCACTGGGACGT	1.22e-05	Lymphatic endothelial cells
NPC1_CCGACCTACTAC	1.22e-05	Neutrophils
NPC3_CACCAAGGTGTG	1.22e-05	NK cells
NPC4_CTGCCGATCTCC	1.22e-05	NK cells
NPC4_TCGCTGTTTACT	1.22e-05	NK cells
NPC2_TCATGCTACGTA	1.22e-05	NK cells
NPC4_CGTCTAGATAAG	1.22e-05	T cells
HSC_CAATTCGGCCTG	1.22e-05	Vascular endothelial cells
HSC_GGCCTTTTAGGG	1.21e-05	Erythrocytes
Heps2_CCGACTAGCGTG	1.21e-05	Hepatocytes 1
NPC2_CCTGCGAGAGTG	1.21e-05	Monocytes/Macrophages
NPC4_TCTGCCCAGCAT	1.21e-05	Neutrophils
NPC4_CTGCCGCTTCGG	1.21e-05	NK cells
BEC_CCTTTATTGTAA	1.21e-05	Plasma cells
NPC3_CGTGGCGGACCG	1.21e-05	Sinusoidal endothelial cells
NPC3_GAGTGTTAAGCC	1.21e-05	T cells
NPC4_GGATATGGAACG	1.21e-05	T cells
NPC1_CATCTGCTTGCC	1.21e-05	T cells
HSC_CTGGTGGTTCAC	1.21e-05	Vascular endothelial cells
NPC4_CACCCGTGGCTC	1.2e-05	Cholangiocytes
Heps1_CCGTGCACCAAG	1.2e-05	Hepatocytes 1
Heps1_CTCTATAACGGC	1.2e-05	Hepatocytes 1
Heps1_TAAATTTCAACG	1.2e-05	Hepatocytes 1
NPC4_CTTTTCCTCCCA	1.2e-05	Hepatocytes 2
NPC4_CCCGCAGGCCTG	1.2e-05	Hepatocytes 2
BEC_CCGAAGATCGGT	1.2e-05	Macrophages
NPC2_CCCGGGAAACCT	1.2e-05	Neutrophils
NPC2_TGAATCCATCCT	1.2e-05	NK cells
NPC4_CCGCAAAATACA	1.2e-05	Plasma cells
NPC3_CGGGATCTTACT	1.2e-05	T cells
NPC2_CTTATGTTGGGC	1.2e-05	T cells
BEC_CAGCGATGGTTT	1.19e-05	Cholangiocytes
HSC_GCCGTGCACTTG	1.19e-05	Cholangiocytes
Heps1_GAATGATGTCGG	1.19e-05	Hepatocytes 1
Heps2_GAATGTCATGGT	1.19e-05	Hepatocytes 1
NPC3_TCCATTAACTAC	1.19e-05	Hepatocytes 2
Heps1_GGGCACGGTCGT	1.19e-05	Monocytes/Macrophages
NPC2_CCGGTAACAAGT	1.19e-05	Neutrophils
NPC1_CCTTCTGTTCCA	1.19e-05	NK cells
NPC1_CGGTGGAATCAC	1.19e-05	T cells
NPC2_GCCAGGTGATTT	1.19e-05	T cells
Heps1_CTAAACGGCTCG	1.18e-05	Hepatocytes 1
BEC_CCAAGGAGGCGG	1.18e-05	Hepatocytes 1
NPC3_CGCTACCTGCAA	1.18e-05	Hepatocytes 2
NPC3_TGTCGTAACGTA	1.18e-05	Hepatocytes 2
BEC_CTCGATCCAATT	1.18e-05	NK cells
NPC1_GGACACAACTGG	1.18e-05	Plasma cells
BEC_CTTGGGAAACCA	1.18e-05	Sinusoidal endothelial cells
NPC4_AACCGCCCTCAG	1.18e-05	Sinusoidal endothelial cells
NPC3_CTACAGGTCCAG	1.18e-05	T cells
NPC3_CTTACATACTCG	1.18e-05	T cells
HSC_CACCATCTAAAT	1.18e-05	Vascular endothelial cells
HSC_CTTACGCTGCGG	1.17e-05	Cholangiocytes
Heps1_CCTCGATAACTG	1.17e-05	Hepatocytes 1
Heps2_CATGCATTGAGG	1.17e-05	Hepatocytes 1
Heps1_TTCCCCACAACC	1.17e-05	Hepatocytes 2
NPC4_CCTGATATCTCT	1.17e-05	Hepatocytes 2
NPC3_CCAAGGGTGTCA	1.17e-05	Hepatocytes 2
HSC_CAACTATCTTCG	1.17e-05	Monocytes/Macrophages
NPC2_TCAACCTCCGCT	1.17e-05	Neutrophils
NPC4_TCCCGTTGCCAG	1.17e-05	NK cells
NPC1_GGGCCATTCCCA	1.17e-05	NK cells
NPC2_GGGACAGCTCTA	1.17e-05	NK cells
BEC_TCTCGAAGACTG	1.17e-05	T cells
HSC_GACGCCAATCTC	1.16e-05	Cholangiocytes
HSC_GTCCACAGATTA	1.16e-05	Erythrocytes
Heps1_CGTGCGACCAGG	1.16e-05	Hepatocytes 2
NPC4_TGGCTAGAGATC	1.16e-05	Monocytes/Macrophages
HSC_TACTGTGATTAG	1.16e-05	Plasma cells
NPC4_TCCCCCTAGACG	1.16e-05	T cells
NPC2_CTCTCCGTGCTT	1.16e-05	T cells
NPC2_CCACACAGTGTA	1.16e-05	T cells
HSC_GTCTAGCCCCAA	1.15e-05	Cholangiocytes
HSC_CCGCCTCGTGCG	1.15e-05	Cholangiocytes
Heps2_CATAGAGGTACA	1.15e-05	Hepatocytes 1
Heps2_CATGTGCTATCG	1.15e-05	Hepatocytes 1
BEC_GGGCTAAGGAGA	1.15e-05	Hepatocytes 2
NPC2_CGAGACAATCAT	1.15e-05	NK cells
NPC1_CCATTTCTTTCT	1.15e-05	Plasma cells
NPC4_CGTGAGCCAACG	1.15e-05	Plasma cells
NPC3_GTAACGCGTCCC	1.15e-05	T cells
NPC1_GCGAAGGACAAC	1.15e-05	T cells
Heps2_CACGACCTATCT	1.14e-05	Hepatocytes 1
BEC_CGTCCGCTTTCA	1.14e-05	Hepatocytes 1
NPC4_GAAGGTCTATAG	1.14e-05	Hepatocytes 2
BEC_CAACCACGTGGC	1.14e-05	Hepatocytes 2
HSC_CATCGTGAACGT	1.14e-05	Lymphatic endothelial cells
NPC2_CTGGAACAGTTG	1.14e-05	Mast cells
NPC2_TACCTAGACACA	1.14e-05	NK cells
NPC2_CTTTGCACAATT	1.14e-05	NK cells
NPC3_CAGCGCTATTGA	1.14e-05	Pro-B cells
HSC_CAGTGAGCTCAA	1.14e-05	Sinusoidal endothelial cells
NPC4_CCGCCATCGTTG	1.14e-05	T cells
NPC1_TCCGGACCCGGC	1.14e-05	T cells
NPC1_GCTGGCGCGGTC	1.13e-05	Erythrocytes
Heps1_CAATGTGGTGCT	1.13e-05	Hepatocytes 2
NPC4_TATAAGTACATT	1.13e-05	Hepatocytes 2
Heps1_CTTGTTCCTAAC	1.13e-05	Monocytes/Macrophages
NPC1_GTGATCTATCGA	1.13e-05	NK cells
NPC1_TGGGAAGTGTCT	1.13e-05	NK cells
NPC1_CGTCGTAGTCGC	1.13e-05	NK cells
NPC2_TCACAATTAGTA	1.13e-05	NK cells
NPC2_TACATCGCTTAT	1.13e-05	NK cells
NPC2_CCCCGGTTCTTC	1.13e-05	NK cells
NPC4_TAAGGCAGAGGG	1.12e-05	Cholangiocytes
NPC4_GTGATAAAATCG	1.12e-05	Erythrocytes
NPC3_GTATGCGCAACG	1.12e-05	Hepatocytes 2
HSC_CCTTCTAGAACG	1.12e-05	Monocytes/Macrophages
NPC3_CACGGAGGTACG	1.12e-05	NK cells
NPC1_TACGGTCAGCAG	1.12e-05	NK cells
NPC1_TGCATCTCATCT	1.12e-05	NK cells
NPC1_TATGACACACTC	1.12e-05	NK cells
NPC2_GCTGAAAACAAA	1.12e-05	T cells
BEC_CCGTGCTTCGCA	1.12e-05	T cells
NPC3_GTCGTAAGCAAT	1.11e-05	B cells
NPC4_CACTTAAGAGAG	1.11e-05	B cells
Heps1_GTGTTGAGGACG	1.11e-05	Hepatocytes 1
Heps1_CAGCCGGTGCCG	1.11e-05	Hepatocytes 2
NPC4_CGTCATTCACAC	1.11e-05	Hepatocytes 2
NPC2_CTTAGAGTGACA	1.11e-05	Monocytes/Macrophages
Heps1_CAGTTGCAGTAG	1.11e-05	Neutrophils
NPC4_CCAAGATCGAGT	1.11e-05	NK cells
NPC1_CGCTTTTGTAAA	1.11e-05	NK cells
NPC1_TCAAGCCTCTCG	1.11e-05	NK cells
NPC3_CCTCTCCAAGCA	1.11e-05	Sinusoidal endothelial cells
NPC3_GCTCACGGCAGC	1.11e-05	T cells
NPC1_GCTCGCGAAAGT	1.11e-05	T cells
NPC2_TGCCACCTATTC	1.11e-05	T cells
HSC_TAAGCCGGTTTG	1.11e-05	Vascular endothelial cells
HSC_CGTTTGATATCT	1.1e-05	Erythrocytes
Heps1_CCGGAACTACTT	1.1e-05	Hepatocytes 1
Heps2_CCGTTTTCAATC	1.1e-05	Hepatocytes 1
NPC3_CAGACGCAATGT	1.1e-05	Hepatocytes 1
Heps2_CCGACGCTAAGG	1.1e-05	Hepatocytes 2
NPC3_GAGGACACCATG	1.1e-05	Hepatocytes 2
NPC4_CGCTCCCTTCGC	1.1e-05	Hepatocytes 2
NPC2_GTTCTACAAGAC	1.1e-05	Neutrophils
NPC3_GAATCCCGGCCT	1.1e-05	NK cells
NPC2_TAATAAGAGTTT	1.1e-05	NK cells
NPC4_GACCGACATAGG	1.1e-05	Plasma cells
NPC1_CCGCCTGGCAAC	1.1e-05	T cells
Heps2_CAGACAATTATG	1.09e-05	Hepatocytes 1
Heps1_CCTACCGGAAAC	1.09e-05	Hepatocytes 2
NPC2_GCTCAGTAGTAC	1.09e-05	NK cells
NPC2_CAGTATTGTAGA	1.09e-05	NK cells
Heps2_GGATCAGACTAG	1.09e-05	Pro-B cells
NPC3_GCGTCGAATCCG	1.09e-05	Sinusoidal endothelial cells
NPC4_CATCACCCATCT	1.09e-05	Sinusoidal endothelial cells
NPC1_TATCCGTATAGC	1.09e-05	T cells
HSC_GTCGTAAGCTAT	1.09e-05	Vascular endothelial cells
NPC1_TGACTCCACTAA	1.08e-05	B cells
BEC_CCCTAACCCTGC	1.08e-05	B cells
HSC_TATGATAGTCAT	1.08e-05	Cholangiocytes
HSC_GCAGTGAAGATC	1.08e-05	Cholangiocytes
Heps1_TCAGAATCTTGG	1.08e-05	Hepatocytes 1
Heps2_CTACAGCCTTCG	1.08e-05	Hepatocytes 1
Heps2_CCGCTAACGTCT	1.08e-05	Hepatocytes 2
NPC3_CTTCATGTCCTT	1.08e-05	Hepatocytes 2
NPC2_TGCAGCCCTCGA	1.08e-05	Neutrophils
NPC3_TGATGGCGTGGC	1.08e-05	NK cells
NPC1_CCACCGGAATCG	1.08e-05	NK cells
HSC_TGTAGCGTTCTG	1.07e-05	Cholangiocytes
HSC_TATCTGTTACTA	1.07e-05	Cholangiocytes
Heps2_GGTTAAGTACGG	1.07e-05	Hepatocytes 2
NPC3_GCTGCACGCTAG	1.07e-05	Hepatocytes 2
Heps1_GCTGCTAATGGA	1.07e-05	Monocytes/Macrophages
BEC_CCCGTTTTCCCA	1.07e-05	Monocytes/Macrophages
NPC3_CACCATTCAACT	1.07e-05	NK cells
NPC4_ACAACGGTCATA	1.07e-05	NK cells
NPC1_GGATCCTCCTCT	1.07e-05	NK cells
BEC_TTCTGCTCCTAC	1.07e-05	Plasma cells
NPC3_TCGAGTTCTAGG	1.07e-05	T cells
NPC1_CCATCCATGGTA	1.07e-05	T cells
NPC1_CTTACGCGCTTT	1.07e-05	T cells
Heps2_CGAGATGCTAGA	1.06e-05	Hepatocytes 1
Heps2_GTCACTGCCAAA	1.06e-05	Hepatocytes 1
BEC_CTTTGGAACGCT	1.06e-05	Hepatocytes 1
Heps2_CCTCGAGTAACA	1.06e-05	Hepatocytes 2
NPC4_CGCATACCAGTG	1.06e-05	Hepatocytes 2
NPC4_CTGTCGGGGTTC	1.06e-05	Hepatocytes 2
NPC3_GGTCACCGTGAG	1.06e-05	NK cells
NPC4_AACCGACCTATG	1.06e-05	NK cells
NPC4_GCACAGCTTCCA	1.06e-05	NK cells
NPC1_CGCTGATGGACT	1.06e-05	NK cells
NPC1_TAAAAAGACGGC	1.06e-05	Pro-B cells
NPC4_CACAACGTAATC	1.06e-05	Pro-B cells
NPC4_CCATGATCGTTC	1.06e-05	T cells
NPC1_TGCGTAGTACCG	1.06e-05	T cells
BEC_CCATTACATCTA	1.06e-05	T cells
HSC_TCACAGTCAGCG	1.06e-05	Vascular endothelial cells
Heps1_GCTGCGGCCGTA	1.05e-05	Hepatocytes 1
Heps2_GGACGCAACGGA	1.05e-05	Hepatocytes 1
Heps2_CAAGGGATACGC	1.05e-05	Hepatocytes 1
Heps2_GTCCTGCAGCAG	1.05e-05	Hepatocytes 1
NPC3_CTCATTTAAAGC	1.05e-05	Hepatocytes 1
NPC3_CGCGTGCGAAAT	1.05e-05	Hepatocytes 2
NPC3_TCGCGGGACAAT	1.05e-05	Hepatocytes 2
HSC_GTCAGCGTCACG	1.05e-05	Monocytes/Macrophages
NPC3_TCAGGCAATGCG	1.05e-05	NK cells
NPC4_GGACCGCTATAC	1.05e-05	NK cells
HSC_CATGCTATTCTG	1.05e-05	Plasma cells
BEC_AAATCCAAAATC	1.05e-05	Vascular endothelial cells
HSC_CTGCCCCTTGCC	1.04e-05	Cholangiocytes
Heps1_GGCTAAGGTCTG	1.04e-05	Hepatocytes 1
BEC_GCAAATCCCAGA	1.04e-05	Hepatocytes 1
NPC1_CGATCCGCGGAC	1.04e-05	NK cells
NPC1_GCACTATTATTA	1.04e-05	NK cells
NPC3_CTGTTCTAGTGC	1.04e-05	Sinusoidal endothelial cells
NPC4_CGTACCTGGTTT	1.04e-05	Sinusoidal endothelial cells
HSC_TGTAACAAACTC	1.03e-05	Cholangiocytes
HSC_CCGAGAGTTAAT	1.03e-05	Erythrocytes
Heps1_CAGACCCGGGAT	1.03e-05	Hepatocytes 2
NPC4_CACACCTGATCT	1.03e-05	Hepatocytes 2
Heps1_GCGACTTATAGA	1.03e-05	Monocytes/Macrophages
NPC4_ACGCGAGCTTTA	1.03e-05	Monocytes/Macrophages
NPC4_CCGGACTTAATG	1.03e-05	Monocytes/Macrophages
HSC_GAAGCCGGACGA	1.03e-05	Monocytes/Macrophages
NPC1_GTTGCTATACAA	1.03e-05	NK cells
NPC1_CAAGTAGTCGAT	1.03e-05	NK cells
NPC4_TGAGTAGAACAC	1.03e-05	Sinusoidal endothelial cells
NPC1_CACACGGGCTCA	1.03e-05	T cells
BEC_CGATTCGCCGTT	1.02e-05	Cholangiocytes
HSC_CTCTGTAACGTA	1.02e-05	Cholangiocytes
NPC3_CCAACGAGTCGC	1.02e-05	Hepatocytes 1
BEC_CCCGACATTTCG	1.02e-05	Hepatocytes 1
NPC3_CCTTGATCCTAT	1.02e-05	Hepatocytes 2
NPC3_GCGCTCCATACC	1.02e-05	Hepatocytes 2
NPC3_CGCGCTTTGGCC	1.02e-05	Hepatocytes 2
NPC1_CCCGACGATCTA	1.02e-05	Monocytes/Macrophages
NPC3_GCTTCACATCGG	1.02e-05	Monocytes/Macrophages
HSC_TGCAAGTGCATT	1.02e-05	Monocytes/Macrophages
NPC3_GTATGGACCCGG	1.02e-05	NK cells
NPC4_TCCATGACCACG	1.02e-05	NK cells
NPC2_GAGTCTTGCCCA	1.02e-05	NK cells
NPC2_CCTACAGGGTTC	1.02e-05	NK cells
NPC2_CAGCAGGGCGGT	1.02e-05	NK cells
NPC3_TAGGCAACATTG	1.02e-05	T cells
HSC_TAATCCGCACAA	1.02e-05	Vascular endothelial cells
Heps2_TGCTTTGCCGAT	1.01e-05	Cholangiocytes
HSC_CGGACGCATTGT	1.01e-05	Cholangiocytes
HSC_GCGACTGCTAGG	1.01e-05	Cholangiocytes
Heps2_CCAGAGCTGCCG	1.01e-05	Hepatocytes 2
NPC4_GTTCGGGTGACG	1.01e-05	Hepatocytes 2
NPC1_CCCCGTTAGCAT	1.01e-05	NK cells
NPC1_GTTTTAGGGTTA	1.01e-05	NK cells
NPC2_GAAACGTCTGGG	1.01e-05	NK cells
BEC_CCTGATGCCTAT	1.01e-05	NK cells
BEC_CTTCCTTCAACT	1.01e-05	Sinusoidal endothelial cells
NPC1_TATTACGATCCC	1.01e-05	T cells
HSC_GTCGACGTGAAC	1e-05	Cholangiocytes
BEC_CTTTCCGCCTAG	1e-05	Hepatocytes 1
Heps2_AAAAACCGCGGG	1e-05	Hepatocytes 2
NPC3_ACGTGGATATAG	1e-05	Hepatocytes 2
Heps1_GTGAGTTCGCAG	1e-05	Neutrophils
NPC1_TACAGCGGACGA	1e-05	Neutrophils
NPC1_CATATGTCAGGC	1e-05	NK cells
NPC2_CCTACGCCGTCT	1e-05	NK cells
NPC1_CGTTATGGGTGA	1e-05	Plasma cells
Heps2_GCCATAGGGGAG	9.98e-06	Hepatocytes 1
Heps1_GATCGACGGGCA	9.98e-06	Hepatocytes 2
NPC1_GTTGATCAAAAT	9.96e-06	Plasma cells
NPC3_GCTATACATTGA	9.94e-06	T cells
Heps1_CGTTATTTACAA	9.93e-06	Hepatocytes 1
NPC2_CGGCTCAATGGA	9.93e-06	T cells
Heps2_CGATTTGCTTTC	9.92e-06	Hepatocytes 1
HSC_CGAGGGAGTAGG	9.92e-06	Vascular endothelial cells
NPC3_ACAAAACCTCAG	9.9e-06	Pro-B cells
HSC_CGCGCCGCGGAT	9.89e-06	Cholangiocytes
NPC1_TAGCCCGCCTGG	9.89e-06	Neutrophils
Heps1_GCAGTCCTCGTG	9.88e-06	Hepatocytes 1
NPC4_CCTTGCTCGCAT	9.87e-06	NK cells
NPC4_TACATCGACATA	9.86e-06	T cells
NPC1_CGCCTCCCAAGG	9.86e-06	T cells
HSC_CCCAAGTGAGTG	9.84e-06	Cholangiocytes
NPC1_CGTGTTCCACAT	9.84e-06	T cells
NPC4_GATCTAGCGGTC	9.84e-06	Vascular endothelial cells
NPC4_CCAGGGAAGCAG	9.83e-06	Hepatocytes 1
NPC1_GACGCGGTTGCC	9.83e-06	NK cells
NPC2_CAAACCCTGCAA	9.83e-06	NK cells
NPC3_GATGAGTTCTTC	9.82e-06	Monocytes/Macrophages
NPC1_CGCCGCGCTTGC	9.8e-06	B cells
HSC_CCGTAGGTGTAA	9.8e-06	Cholangiocytes
BEC_CCTGGGCAATAG	9.8e-06	Sinusoidal endothelial cells
NPC1_CGCAGGGACTGT	9.8e-06	T cells
HSC_TCACGTCCGAAC	9.79e-06	Neutrophils
NPC1_CACGAGGCGTCA	9.79e-06	NK cells
NPC2_TCAGCGTCAGTT	9.79e-06	T cells
BEC_CTACATCGTGTT	9.79e-06	T cells
NPC3_TGATGAAGCGAC	9.77e-06	Hepatocytes 1
BEC_GTCCTGGATTTC	9.77e-06	Sinusoidal endothelial cells
NPC1_GCCAGAGATAAT	9.74e-06	NK cells
BEC_GAGCTGAATGAG	9.74e-06	Plasma cells
NPC4_CTTGAGGCCATT	9.73e-06	Hepatocytes 2
HSC_GTGAACAAGTGC	9.72e-06	Sinusoidal endothelial cells
Heps2_CCCCCACTCTGA	9.71e-06	Hepatocytes 1
Heps1_CGAGCGCGATGA	9.71e-06	Hepatocytes 2
Heps1_CTGCAATATTGG	9.7e-06	Hepatocytes 1
BEC_TCCACTCGTATA	9.7e-06	Plasma cells
NPC4_GATACGGACGCC	9.69e-06	NK cells
NPC1_TTAACACAATAA	9.69e-06	NK cells
NPC3_TCACAGTAGAGA	9.69e-06	T cells
NPC2_TGCCGGCCTTTA	9.67e-06	Neutrophils
NPC1_CTACCGGGCCCG	9.67e-06	T cells
NPC2_CCGTGTAGGCAA	9.67e-06	T cells
NPC2_TGCTTGATTCGT	9.66e-06	Hepatocytes 2
HSC_TGTGAAGCGGCG	9.64e-06	Cholangiocytes
HSC_CGTCCGGACGTT	9.63e-06	Fibroblasts/Activated HSCs 2
BEC_AACAGCAACACT	9.62e-06	Hepatocytes 1
NPC2_CCCAACGCAACC	9.61e-06	Cholangiocytes
NPC3_CTCCAGTCAGCT	9.61e-06	Hepatocytes 2
NPC4_CCTCCGTCCGAT	9.61e-06	Pro-B cells
NPC2_CACCAAGTTGAG	9.59e-06	T cells
NPC3_GCATAATTCTGC	9.58e-06	Hepatocytes 2
NPC4_GTGGCGGTGCTT	9.58e-06	Hepatocytes 2
NPC2_GAAGGTTACATG	9.58e-06	Macrophages
NPC4_CCTCGAATAGCG	9.58e-06	Plasma cells
NPC4_GGACTCCCATTG	9.58e-06	Plasma cells
NPC1_CTACGTTCCTGA	9.56e-06	B cells
NPC3_CCGGTTTGGTCA	9.56e-06	T cells
NPC2_CCCTAATCGCGT	9.56e-06	T cells
Heps2_ACAAAACACGCT	9.55e-06	Hepatocytes 1
NPC4_CAGCTTTCCGAC	9.55e-06	NK cells
NPC2_GATGCCGGGAGT	9.55e-06	T cells
NPC4_GAACTAAACGAC	9.54e-06	B cells
Heps1_CATCGAGTAGAT	9.54e-06	Hepatocytes 2
NPC4_GTCGCAGGTACA	9.53e-06	Hepatocytes 2
NPC1_CACTCACGAGGC	9.53e-06	NK cells
NPC3_TGTGCACCCAGC	9.53e-06	Plasma cells
HSC_GCCAACTGGCCC	9.53e-06	Sinusoidal endothelial cells
HSC_GAGATTTGCCAA	9.51e-06	Cholangiocytes
BEC_CCCGCCGGGGCG	9.5e-06	Monocytes/Macrophages
HSC_GGCGACGCTCTG	9.49e-06	Erythrocytes
Heps1_CGTTGCTTATTA	9.48e-06	Hepatocytes 1
NPC4_CGCGGTTCACCG	9.48e-06	T cells
NPC2_GTGAAAGACGTA	9.48e-06	T cells
BEC_GTGGCCGCGCTA	9.47e-06	Hepatocytes 1
NPC1_GTGAGGAAGCAG	9.47e-06	NK cells
NPC1_GACAACAAACGT	9.47e-06	NK cells
NPC1_CGTTTCGCTAAT	9.46e-06	NK cells
NPC3_GTTGGCTTTACT	9.45e-06	Cholangiocytes
Heps2_CCTGCATCCTAA	9.45e-06	Hepatocytes 2
NPC3_CAGTCATTACGT	9.45e-06	NK cells
NPC3_GGGGTTACCAAA	9.45e-06	Sinusoidal endothelial cells
NPC1_CGTTTGTGACTC	9.45e-06	T cells
NPC4_CGTGTGCTAGCA	9.44e-06	Hepatocytes 2
NPC4_GTTCCTCATTTT	9.42e-06	Cholangiocytes
Heps2_TAAATAGCGAGT	9.42e-06	Hepatocytes 2
HSC_CGGTTCTCTTGC	9.41e-06	Erythrocytes
HSC_GCTACCGGCGCG	9.4e-06	Cholangiocytes
HSC_GTGTTGTCTCAG	9.39e-06	Pro-B cells
NPC3_CAGGATGCGGAC	9.39e-06	Sinusoidal endothelial cells
BEC_CAAGTGTTTTTC	9.39e-06	Sinusoidal endothelial cells
NPC4_GCAGCACACTGC	9.38e-06	Hepatocytes 2
HSC_CTTTTGTTAGTC	9.38e-06	Sinusoidal endothelial cells
HSC_CGTGCGTCGCGG	9.36e-06	Pro-B cells
BEC_CACGTTGCTCCG	9.35e-06	Monocytes/Macrophages
NPC3_CGTGCTAGTATT	9.34e-06	Hepatocytes 2
NPC1_TGTCAGCGCTCA	9.34e-06	NK cells
HSC_GCGGGGACGCAC	9.33e-06	Cholangiocytes
Heps2_CGCCGCGCAAGA	9.33e-06	Hepatocytes 1
NPC1_CGCAAATAGGAC	9.33e-06	NK cells
NPC2_CCCGGCTCGAGG	9.31e-06	Hepatocytes 2
HSC_GATCAACCTGAG	9.3e-06	Cholangiocytes
NPC1_GGCGCTGGCCCA	9.3e-06	NK cells
NPC1_CCAGTCCAGGAT	9.27e-06	Monocytes/Macrophages
NPC1_CGCATTAAATTT	9.27e-06	NK cells
HSC_CCGTGCCCAACA	9.27e-06	Vascular endothelial cells
HSC_CACCTAACCCAT	9.26e-06	Vascular endothelial cells
NPC4_TTAATTGCCAGT	9.24e-06	Hepatocytes 2
BEC_GAAACAATGAAC	9.24e-06	Sinusoidal endothelial cells
NPC1_CCCAAATTCTCC	9.23e-06	Neutrophils
NPC4_TGCCTGGTTTGC	9.23e-06	NK cells
NPC1_TACCTTCTAAGA	9.22e-06	NK cells
Heps1_CAATGTATGACG	9.21e-06	Hepatocytes 1
NPC1_CCTAGGAAATCA	9.21e-06	NK cells
NPC2_GTCATGTAGAGA	9.21e-06	NK cells
NPC4_CTATAAGTCCTC	9.21e-06	T cells
HSC_CGCGACCAAAAG	9.2e-06	Cholangiocytes
Heps1_TCTCAGCCAGTA	9.2e-06	Hepatocytes 2
NPC3_CTCACAAGGGTC	9.2e-06	Sinusoidal endothelial cells
NPC3_CTCCTCGCACCC	9.19e-06	NK cells
NPC1_CGCAGTGTCACT	9.18e-06	Neutrophils
NPC1_GGGTAACAGCTG	9.18e-06	NK cells
NPC4_GCGTATCCTTTG	9.17e-06	NK cells
NPC3_TCTTGACCTGCC	9.17e-06	T cells
Heps2_GGGATCAAGGAT	9.16e-06	Hepatocytes 1
NPC3_CGGCCGTATTTT	9.16e-06	NK cells
Heps1_CAGTTCCGTGCT	9.15e-06	Hepatocytes 1
NPC1_GGTTACATGCGC	9.15e-06	NK cells
NPC4_GAGTGAATTCCG	9.15e-06	T cells
NPC2_CTCGTCCTCTTC	9.14e-06	Neutrophils
NPC4_CGATGTCGCAGG	9.13e-06	Hepatocytes 2
HSC_TAGCACACGCGT	9.13e-06	Vascular endothelial cells
Heps2_CCGACCTAGTAT	9.12e-06	Hepatocytes 1
HSC_TGTCGCCTTAGC	9.12e-06	Sinusoidal endothelial cells
Heps1_CATCTTATTGAG	9.11e-06	Hepatocytes 1
NPC3_TTCCTGACCACA	9.11e-06	T cells
HSC_CCGACGCACAGG	9.1e-06	Plasma cells
NPC4_CCAGGGAACTGC	9.09e-06	Hepatocytes 2
BEC_TGGGCTAGAACT	9.08e-06	Cholangiocytes
Heps2_CGCCATACCCTA	9.08e-06	Hepatocytes 2
NPC4_TCCCGGTCGTGT	9.08e-06	Neutrophils
NPC1_CTGCCAGTCAAC	9.08e-06	NK cells
NPC4_CTTTGGTGTGAC	9.07e-06	NK cells
NPC3_GTAGGGGGGCGA	9.07e-06	T cells
NPC3_CTGACTACCGAC	9.06e-06	Plasma cells
NPC4_TATCGCCCCTAC	9.04e-06	T cells
NPC1_GACAACAGAAGC	9.02e-06	NK cells
NPC4_CCATGTTAAGGT	9.02e-06	Plasma cells
NPC4_GGCGTAGGCTGG	9e-06	NK cells
NPC1_TGTTCACCCCCG	9e-06	NK cells
NPC3_TTAGCGTGAAGC	8.99e-06	T cells
Heps2_CAGGAATTTTGC	8.98e-06	Hepatocytes 2
Heps1_GGTCTCCCCGCT	8.96e-06	Hepatocytes 1
NPC4_CAACCCCTAAAC	8.96e-06	Hepatocytes 2
NPC3_CTAACCGGATTG	8.96e-06	NK cells
BEC_CTAAAAAACGGT	8.94e-06	Plasma cells
BEC_GTCACTAAGCGT	8.93e-06	Macrophages
NPC3_CCACAAGGGGCC	8.93e-06	NK cells
NPC3_GGTCGTTTCTGT	8.93e-06	Plasma cells
NPC4_CCAGAAATTTTT	8.93e-06	Plasma cells
Heps2_GTGAAACAGAAA	8.92e-06	Hepatocytes 1
BEC_GGCACATCGACT	8.92e-06	Monocytes/Macrophages
NPC4_CGGCACCTTCTG	8.92e-06	Plasma cells
NPC1_CATCCAGACAAT	8.91e-06	Monocytes/Macrophages
NPC2_CTTGCGGTAGGT	8.91e-06	NK cells
BEC_GGGATCGACAAA	8.9e-06	Hepatocytes 2
HSC_CGATTGTTATCT	8.89e-06	Cholangiocytes
NPC2_CTGCCGCGGGTT	8.89e-06	NK cells
NPC3_CCGAACCGGGCA	8.88e-06	Sinusoidal endothelial cells
HSC_GGACGGTGAATC	8.87e-06	Cholangiocytes
NPC2_GCGGTGCTGCTC	8.87e-06	NK cells
NPC3_CGGAATATTGTA	8.85e-06	Vascular endothelial cells
BEC_TGCAGGAAGAGT	8.84e-06	Plasma cells
BEC_CTACCAAGAGCC	8.84e-06	T cells
Heps1_CTCGTCACTTGG	8.83e-06	Monocytes/Macrophages
BEC_TGCAGTCCAGGG	8.83e-06	T cells
Heps2_CCCCATCACCAA	8.81e-06	Hepatocytes 1
NPC3_GTAGTTCAGGTC	8.81e-06	Hepatocytes 2
BEC_TACCATCCCTAA	8.8e-06	Cholangiocytes
NPC3_AAAAGGAATCAT	8.8e-06	Hepatocytes 2
NPC3_CAAACAGAGAGG	8.8e-06	NK cells
Heps1_CTCCCCAACAAT	8.78e-06	Hepatocytes 1
BEC_CCAGAATGCGTT	8.78e-06	NK cells
NPC2_CTGCGACACCTA	8.78e-06	T cells
NPC4_GTGGATGGCCGT	8.77e-06	B cells
Heps2_GTATTACGCTGT	8.77e-06	Hepatocytes 1
Heps2_GTTAACTCTTGG	8.77e-06	Hepatocytes 2
NPC1_CTTCGGAGATGA	8.76e-06	B cells
NPC3_CGCTGCCGAAGT	8.76e-06	Hepatocytes 2
NPC4_TGCCACGAGTCG	8.76e-06	T cells
Heps1_GGAGGACATTGA	8.73e-06	Hepatocytes 1
HSC_GGTAGTTACTTG	8.73e-06	Lymphatic endothelial cells
NPC1_TTAACGAACTTA	8.73e-06	NK cells
NPC1_GTGCTGTACTTC	8.72e-06	NK cells
NPC2_GTGCTCGATACA	8.72e-06	NK cells
NPC1_TGAGTAAAACAT	8.71e-06	Pro-B cells
Heps2_CTCGAACACATT	8.7e-06	Hepatocytes 1
NPC3_CCAGGGAACTGC	8.7e-06	Hepatocytes 2
NPC4_GTGTGTTCCCCC	8.7e-06	Hepatocytes 2
BEC_AAATCCAACACC	8.7e-06	Monocytes/Macrophages
BEC_GCGACACTGGAG	8.7e-06	NK cells
NPC2_GACGTGCGTGTC	8.69e-06	NK cells
HSC_CGTAGCTGCACA	8.67e-06	Cholangiocytes
NPC3_CTGCGAAGAACA	8.67e-06	Hepatocytes 2
NPC2_CTGGCGGTGCTT	8.66e-06	NK cells
HSC_CGTACTAAAATA	8.66e-06	Vascular endothelial cells
NPC4_GCGGAATGGCCT	8.65e-06	B cells
Heps1_CTGGCGTACATT	8.65e-06	Hepatocytes 1
NPC4_GTATGGGGAACT	8.65e-06	Hepatocytes 2
Heps1_GGACATGGCGCC	8.64e-06	Hepatocytes 1
Heps1_CAGAGCGCATAG	8.63e-06	Hepatocytes 1
Heps2_CTCGCTTAAGGA	8.63e-06	Macrophages
HSC_TCCAGACAGAGC	8.62e-06	Cholangiocytes
NPC1_CCGTCCCGATCC	8.62e-06	Monocytes/Macrophages
Heps2_TCAGGCTAACTG	8.6e-06	Hepatocytes 1
NPC3_CCGGTAGGTTAT	8.58e-06	Hepatocytes 2
NPC1_GGCAAGCATATT	8.56e-06	Erythrocytes
NPC3_CCAGTTCATTCG	8.56e-06	Sinusoidal endothelial cells
HSC_CGCTGTTCCATG	8.56e-06	Vascular endothelial cells
BEC_GTAAATCCTGAG	8.55e-06	NK cells
NPC4_TGCTACGTGGGA	8.55e-06	T cells
HSC_GTTATCTAAACA	8.55e-06	Vascular endothelial cells
BEC_GGTCAGCTTCCC	8.54e-06	Hepatocytes 1
NPC3_GCTGACGTCCTG	8.52e-06	Pro-B cells
NPC3_CGGCTGTGAAGC	8.51e-06	Hepatocytes 2
NPC1_GGCCACTCCGGT	8.51e-06	NK cells
HSC_GAGGTTAATTAC	8.51e-06	Vascular endothelial cells
HSC_TAGCAGGATGAA	8.5e-06	Cholangiocytes
BEC_CAATTCATAGTG	8.48e-06	Monocytes/Macrophages
NPC3_TCCTCAAGGTTT	8.48e-06	NK cells
NPC1_TGTCGAGTCTGT	8.48e-06	NK cells
HSC_GTAGCCGACGGC	8.47e-06	Cholangiocytes
NPC4_CGGATGCCTTAT	8.46e-06	Hepatocytes 1
NPC1_CCCCGACAGGTG	8.46e-06	Pro-B cells
Heps1_TATACCGCGTTT	8.45e-06	Hepatocytes 1
Heps1_CTTCCCCGACCG	8.45e-06	Hepatocytes 2
NPC2_TCCTTACGTTGG	8.45e-06	NK cells
BEC_CCGGCCGTAATC	8.44e-06	B cells
BEC_GTTCGAAAACGG	8.44e-06	Macrophages
NPC2_CTTGCTATCCGA	8.43e-06	NK cells
HSC_GTGCTCTCGAGA	8.43e-06	Sinusoidal endothelial cells
NPC1_CGTGATATGTAA	8.42e-06	Neutrophils
NPC3_CCCCGTCGATCG	8.42e-06	T cells
HSC_GCACCTCTTTAG	8.42e-06	Vascular endothelial cells
BEC_TAGCTTTCTGTC	8.41e-06	Monocytes/Macrophages
NPC3_CACTAGTCGGCG	8.4e-06	NK cells
NPC3_TAACATTTGTAG	8.4e-06	NK cells
NPC2_GCACCTGCGAGG	8.4e-06	NK cells
BEC_CCCCGTAGGAGA	8.4e-06	T cells
Heps1_CATCTACAGTTT	8.39e-06	Hepatocytes 2
NPC1_TCACTTAGGGAA	8.39e-06	T cells
NPC3_CCTGATCACCTG	8.38e-06	Neutrophils
NPC2_CATATGCCCTTA	8.38e-06	T cells
NPC4_CTTCGGTCAGGC	8.37e-06	Monocytes/Macrophages
NPC2_CCAGTGCGTGCC	8.37e-06	NK cells
Heps1_TAAAGCGTCACC	8.36e-06	Hepatocytes 1
Heps1_CTAGGTGAGTGA	8.36e-06	Hepatocytes 1
NPC3_GTTGTTGACACT	8.36e-06	NK cells
Heps2_TGCCCAGAGAAG	8.35e-06	Hepatocytes 1
Heps1_GTGCGACTCACT	8.35e-06	Monocytes/Macrophages
NPC4_CTTGAGAACGCT	8.35e-06	NK cells
BEC_GCTCTGCTATTT	8.33e-06	Hepatocytes 2
NPC1_CGCGCTCAAGAG	8.33e-06	NK cells
NPC2_GTCGACGTATAC	8.32e-06	Neutrophils
NPC1_CCTCCTCACACT	8.32e-06	NK cells
NPC1_GCCTTACTGCAG	8.32e-06	NK cells
Heps1_GTTGAGCGTGTT	8.31e-06	Hepatocytes 2
NPC1_CGCTCCCAAGTC	8.3e-06	NK cells
NPC4_CTGCAGCGAGTG	8.3e-06	T cells
Heps1_CAGAGCTGCAGA	8.29e-06	Hepatocytes 1
NPC3_CAAAGGGAGACG	8.28e-06	B cells
NPC2_CCAATATGCCGG	8.28e-06	B cells
NPC1_GCTATCGGTTAA	8.27e-06	NK cells
HSC_TGCTCAAGAGAA	8.26e-06	Hepatocytes 1
NPC2_GCGACCTCAAAA	8.26e-06	Neutrophils
NPC4_CAAATCCACCGA	8.24e-06	Plasma cells
Heps1_CTGCAAGCGTCA	8.22e-06	Hepatocytes 1
NPC4_GCACATCCTTTA	8.22e-06	Sinusoidal endothelial cells
NPC4_CACTACGGTAGA	8.22e-06	T cells
BEC_GTGTCATCGGCA	8.21e-06	Neutrophils
NPC3_CTGGGCCCCGTT	8.21e-06	Sinusoidal endothelial cells
NPC3_CCGGATTTGGAT	8.2e-06	NK cells
NPC4_CTTGAATGCTAA	8.2e-06	Plasma cells
NPC4_TTCCTCCCTGCT	8.18e-06	Hepatocytes 1
Heps2_TCTCGGGCTACT	8.16e-06	Hepatocytes 2
NPC1_CTATGAATCAAT	8.16e-06	NK cells
NPC1_CACGGTACAACT	8.15e-06	NK cells
Heps1_GACCACGCCGAA	8.14e-06	Hepatocytes 2
NPC3_CCCAGGTGGCTG	8.14e-06	Plasma cells
Heps1_AACCGTCCAGGT	8.13e-06	Hepatocytes 1
BEC_CCCGACTCCATC	8.12e-06	T cells
HSC_GTCCGGTATTCC	8.11e-06	Erythrocytes
HSC_GCTTCCACGCTA	8.11e-06	Lymphatic endothelial cells
NPC1_CACCATGGCCAG	8.11e-06	NK cells
NPC4_CCTTCTCGAGAC	8.1e-06	T cells
NPC4_CTTCAGAAAGCC	8.1e-06	T cells
NPC4_TACCCGGTGGCA	8.1e-06	T cells
NPC1_CAGAGAACACCT	8.09e-06	NK cells
NPC1_CGCGAGGTCAAA	8.09e-06	NK cells
NPC3_CTCAAGAACATA	8.09e-06	T cells
NPC4_CCCCGCAGCCGG	8.08e-06	Hepatocytes 2
HSC_TCTGAGCCATCA	8.07e-06	Erythrocytes
BEC_CAGGGGTGTAAA	8.07e-06	Hepatocytes 1
NPC4_TTGAACCCGAGC	8.05e-06	Hepatocytes 2
NPC2_TCCTCAACTGCG	8.05e-06	T cells
Heps1_CGGTCCCAATGC	8.03e-06	Hepatocytes 1
NPC4_TGGCGATCAGTT	8.03e-06	Pro-B cells
Heps2_GCGGCACAGCTC	8.02e-06	Hepatocytes 1
NPC2_GACTAACCGCGA	8.02e-06	NK cells
NPC2_GCCACAGGTGAA	8.01e-06	NK cells
NPC3_GACACGGCCCGG	8.01e-06	Plasma cells
Heps1_GGATAGCTTTTT	8.01e-06	Sinusoidal endothelial cells
HSC_CCATGCGACTTC	8e-06	Cholangiocytes
NPC1_GTTGAGACCTGC	7.99e-06	Monocytes/Macrophages
HSC_CCCGACGGAGTA	7.99e-06	Sinusoidal endothelial cells
HSC_GAACAGCGGGGG	7.98e-06	Cholangiocytes
NPC3_TACAGTTCGGAA	7.98e-06	Hepatocytes 2
Heps2_GTATCAGCGGCC	7.97e-06	Hepatocytes 1
NPC1_CGTCTACGCGTG	7.97e-06	Pro-B cells
NPC1_CGTCCCCTGTAG	7.96e-06	Erythrocytes
Heps1_GCAGGTAATTTG	7.96e-06	Hepatocytes 1
NPC2_CTACTGTGAAGA	7.96e-06	T cells
NPC3_TCCCGCGAAACC	7.95e-06	T cells
NPC1_CAGATGACTTTC	7.93e-06	NK cells
Heps2_CCCCTTACTAGG	7.92e-06	Hepatocytes 2
BEC_GTCTCGAAGACG	7.91e-06	Monocytes/Macrophages
NPC1_CGGAGTAGCTGG	7.9e-06	Monocytes/Macrophages
BEC_TCAACGTTCTCC	7.9e-06	Monocytes/Macrophages
BEC_CACGACGGTAGT	7.89e-06	Macrophages
BEC_CACCCGCCGTTT	7.88e-06	T cells
NPC3_GAGGCGCGAAAC	7.87e-06	Sinusoidal endothelial cells
BEC_TCAGCGCACTCG	7.87e-06	Vascular endothelial cells
NPC1_CGGGCTTATACA	7.86e-06	Neutrophils
NPC3_TCAGTCCCTTAT	7.86e-06	NK cells
NPC2_GTCACTTCTATC	7.86e-06	NK cells
NPC3_TAACGCTGTGTA	7.84e-06	NK cells
NPC4_GACATCGATATT	7.84e-06	Sinusoidal endothelial cells
NPC3_GTGCTCGGGACC	7.83e-06	Plasma cells
HSC_GATGACACAAAT	7.81e-06	Cholangiocytes
NPC3_GCCTATGAATGG	7.81e-06	Hepatocytes 1
NPC3_CGTTGAACACAG	7.81e-06	T cells
NPC1_GTCATCAAGGGC	7.8e-06	Neutrophils
NPC1_CCACGTTGGGAA	7.8e-06	NK cells
NPC1_CCCTCTACCCAC	7.79e-06	Neutrophils
Heps2_CAGTGTCTAGAG	7.78e-06	Hepatocytes 2
Heps2_CCTGATCGCCGA	7.78e-06	Hepatocytes 2
NPC4_GCTTGCATGGTC	7.78e-06	Plasma cells
NPC1_TACGACTGTGGC	7.77e-06	NK cells
NPC1_GAAGGTGGCCCA	7.77e-06	NK cells
NPC3_CTGCCCCCCCAA	7.77e-06	Sinusoidal endothelial cells
NPC4_ACGCAGTCACTA	7.77e-06	T cells
NPC3_GAACGCCTGAAA	7.76e-06	Cholangiocytes
HSC_TCAGCCATCCGT	7.76e-06	Monocytes/Macrophages
[truncated: 4,733 more rows]

## Sheet: EDF6c_CD90
Cell_ID	CD90 expression (normalized and log-transformed)	Cell type
HSC_GCTATCAGGTGA	3.09078	Fibroblasts/Activated HSCs 1
HSC_CTGAATTGTGCA	3.0388	Fibroblasts/Activated HSCs 1
HSC_TTTCCAATAAAT	3.01921	Fibroblasts/Activated HSCs 1
HSC_CTTGTGTGGTTT	3.00155	Fibroblasts/Activated HSCs 1
HSC_CATAAAGCAGCT	3.0007	Fibroblasts/Activated HSCs 1
HSC_CAGAGCGACAAG	2.88773	Fibroblasts/Activated HSCs 1
HSC_CCTCCCCGTTTC	2.76814	Fibroblasts/Activated HSCs 1
HSC_CTTTCGGAACGC	2.76386	Fibroblasts/Activated HSCs 1
HSC_TACACCCATCGA	2.76088	Fibroblasts/Activated HSCs 1
HSC_CTGTCATGACCT	2.75044	Fibroblasts/Activated HSCs 1
HSC_GGTTAGTCATCT	2.70269	Fibroblasts/Activated HSCs 1
HSC_GGCAGTCGTAAT	2.68086	Fibroblasts/Activated HSCs 1
HSC_TAGTAGACGAAT	2.65629	Fibroblasts/Activated HSCs 1
HSC_GAGGGTCAGCGC	2.62859	HSCs
HSC_CCCTCTCTTTCG	2.61807	Fibroblasts/Activated HSCs 1
HSC_CCCTGAAAATTG	2.60553	Fibroblasts/Activated HSCs 1
HSC_CCACAAGCTGAC	2.52	Fibroblasts/Activated HSCs 1
HSC_TGTATCAACGCT	2.48523	Fibroblasts/Activated HSCs 1
HSC_TGATGCACTGTT	2.48355	Fibroblasts/Activated HSCs 1
HSC_CGTATGCAGGTG	2.48266	Fibroblasts/Activated HSCs 1
HSC_TTTTCCGTGCAT	2.47422	Fibroblasts/Activated HSCs 1
HSC_GCCAAACCCGCA	2.46417	Fibroblasts/Activated HSCs 1
HSC_CCCAGAAAACGT	2.4455	Fibroblasts/Activated HSCs 1
HSC_CGCGTACTACGT	2.43639	Fibroblasts/Activated HSCs 1
HSC_TCTAGCGGTTAG	2.43467	Fibroblasts/Activated HSCs 1
HSC_GTGTGCACTGCG	2.42727	Vascular endothelial cells
HSC_CTTGCGGTCTTA	2.42508	Fibroblasts/Activated HSCs 1
HSC_TGATAACAGGGA	2.40429	Fibroblasts/Activated HSCs 1
HSC_CTGTGCTGAAAC	2.39163	Fibroblasts/Activated HSCs 1
BEC_CGGTCGGGTAGC	2.38316	Fibroblasts/Activated HSCs 1
HSC_GTCATCAAAATA	2.33047	Fibroblasts/Activated HSCs 1
HSC_GCTAAATTGCAC	2.30834	Fibroblasts/Activated HSCs 1
HSC_CGAAGTCGGTAG	2.22004	Fibroblasts/Activated HSCs 1
HSC_CGGATCGCTGAT	2.17959	Fibroblasts/Activated HSCs 1
HSC_CCGTGTCCCCCG	2.17465	Fibroblasts/Activated HSCs 1
HSC_CGGATGTGAGGC	2.12348	Fibroblasts/Activated HSCs 1
HSC_CCCAGGGATGGA	2.12301	Fibroblasts/Activated HSCs 1
HSC_CCTCTCTCGTTA	2.10833	Fibroblasts/Activated HSCs 1
HSC_CGGCAGATCTAT	2.10756	Fibroblasts/Activated HSCs 1
HSC_CAGCTGGCAAAC	2.09882	Fibroblasts/Activated HSCs 1
HSC_TGAAGCCCGAAG	2.09047	Fibroblasts/Activated HSCs 2
HSC_CACTCGGGACCA	2.06124	Fibroblasts/Activated HSCs 1
HSC_AGAAATCACAAT	2.04754	Fibroblasts/Activated HSCs 1
BEC_GATGCAAATGTA	2.03746	HSCs
HSC_GGACACTTCGGT	2.02065	Fibroblasts/Activated HSCs 1
HSC_TAATAGTCCAAG	2.01303	Fibroblasts/Activated HSCs 1
HSC_GGCACAACTATG	1.99075	Monocytes/Macrophages
HSC_CAACTTTATTCC	1.983	Fibroblasts/Activated HSCs 1
HSC_GTTGGTACGAAG	1.98255	Fibroblasts/Activated HSCs 1
HSC_CATCATGAGTGT	1.94177	Fibroblasts/Activated HSCs 1
HSC_CACGGGACTGAT	1.94149	Fibroblasts/Activated HSCs 1
HSC_ACCGATGGTAGT	1.93844	Fibroblasts/Activated HSCs 1
HSC_GACGGTCTGGTG	1.92304	Fibroblasts/Activated HSCs 1
HSC_CGTGAGTCTATC	1.91963	Fibroblasts/Activated HSCs 1
HSC_TGGTGTAGCAGC	1.91557	Fibroblasts/Activated HSCs 1
NPC3_CAAGAAGTGCGT	1.88682	Vascular endothelial cells
HSC_GTACCATCACAT	1.86335	Fibroblasts/Activated HSCs 1
HSC_TACAACAAGGGA	1.84035	Fibroblasts/Activated HSCs 1
HSC_TTAAGGCCAGTA	1.83136	Fibroblasts/Activated HSCs 1
HSC_GAAATGCCCAAA	1.83058	Vascular endothelial cells
HSC_CTGTTTTGTGCA	1.83024	Vascular endothelial cells
HSC_CCGACTTTCGTT	1.82714	Fibroblasts/Activated HSCs 1
HSC_GTTCAAAAGGTT	1.82406	Vascular endothelial cells
NPC2_GTGCTTTCACGT	1.80947	T cells
HSC_GACTGGCTGTAC	1.80656	Fibroblasts/Activated HSCs 1
HSC_CGGGCGCAGAAT	1.66416	Fibroblasts/Activated HSCs 1
HSC_TGCAACGTAACA	1.65886	Fibroblasts/Activated HSCs 1
HSC_TCAACATTAACC	1.64383	HSCs
HSC_GTGCGTCGCGAG	1.57445	Fibroblasts/Activated HSCs 1
NPC2_GAGGTATCCCTT	1.56758	Vascular endothelial cells
BEC_CTAGTATTAAGG	1.56397	Neutrophils
HSC_GTACGACGAGAC	1.55814	Vascular endothelial cells
NPC1_CGAGGATCGATC	1.55098	Pro-B cells
HSC_GACACAACTGAA	1.53482	Fibroblasts/Activated HSCs 1
HSC_CCGACTGACGGG	1.53468	Fibroblasts/Activated HSCs 1
HSC_TTCCATAAGGGT	1.53014	Fibroblasts/Activated HSCs 1
HSC_CGCTGTTCCATG	1.52973	Vascular endothelial cells
NPC4_CAGGAGGGCCTG	1.52948	Sinusoidal endothelial cells
HSC_TACTGCTGTTTG	1.52262	Vascular endothelial cells
HSC_TGGGGACCCCTA	1.51055	Vascular endothelial cells
HSC_TAGCCAGCATCA	1.48467	Fibroblasts/Activated HSCs 1
HSC_CTGGTCCTCGGG	1.45582	Fibroblasts/Activated HSCs 1
NPC4_CCTTTTGGGGTC	1.44417	Sinusoidal endothelial cells
HSC_CTGGATACAGTA	1.3974	Fibroblasts/Activated HSCs 1
HSC_GCCTTACTGGCC	1.36996	Vascular endothelial cells
NPC3_TAGGAACCTCCA	1.32771	Sinusoidal endothelial cells
HSC_GTGGGCTTTGGA	1.32089	Sinusoidal endothelial cells
HSC_TGAATTGGGGCA	1.31441	Fibroblasts/Activated HSCs 1
HSC_CGTGACAAGACG	1.31124	Fibroblasts/Activated HSCs 1
HSC_GTGGTGTTATTA	1.30542	Fibroblasts/Activated HSCs 1
HSC_CTTTCACGCGGC	1.29783	Vascular endothelial cells
HSC_CATGCGTGGAAA	1.29232	Fibroblasts/Activated HSCs 1
NPC1_GGCCACTCCGGT	1.28949	NK cells
HSC_GCTTACCATGAC	1.28559	Fibroblasts/Activated HSCs 1
NPC3_CGCCATTTCTAG	1.2845	Sinusoidal endothelial cells
HSC_CATCGCCACGAG	1.2766	Fibroblasts/Activated HSCs 1
HSC_CGTTTACGAACC	1.27377	Vascular endothelial cells
NPC4_TGGCAGATGAAT	1.25868	NK cells
HSC_TCGCTACAAATG	1.25717	HSCs
NPC4_TGATTTTAACGA	1.24367	Vascular endothelial cells
HSC_TTGCCTGTAAAG	1.23704	Vascular endothelial cells
HSC_CGTGTTAATAGA	1.23681	Sinusoidal endothelial cells
HSC_CAACGCAGGGGA	1.20768	Cholangiocytes
HSC_TAAGCCGGTTTG	1.2006	Vascular endothelial cells
BEC_TCACTATCTTGA	1.19876	HSCs
BEC_GTATAGACTAAC	1.16869	Sinusoidal endothelial cells
HSC_CGCCGTTGTCGC	1.16051	Cholangiocytes
HSC_GGTTAGAAACCT	1.15905	Fibroblasts/Activated HSCs 1
HSC_CTAGGATGAAGT	1.15045	Fibroblasts/Activated HSCs 1
HSC_GTTTATCACCCA	1.15031	Fibroblasts/Activated HSCs 1
NPC4_CCGAGCAGTAGG	1.15008	Vascular endothelial cells
BEC_CCCTGTTGCATC	1.13368	HSCs
BEC_CCGTGATTTCTC	1.13142	Vascular endothelial cells
NPC4_GTTTCTAATTAA	1.13053	Sinusoidal endothelial cells
HSC_TATGCACTACAA	1.124	Vascular endothelial cells
HSC_CAAGATGGCAGC	1.11583	Vascular endothelial cells
HSC_GAGGTCATCGCG	1.11025	Vascular endothelial cells
HSC_CGCCGCTGCGGT	1.10539	Fibroblasts/Activated HSCs 2
HSC_CTCCCTCCCCTG	1.09288	Fibroblasts/Activated HSCs 2
HSC_CCTTTTCGTGGC	1.08481	Fibroblasts/Activated HSCs 2
NPC3_TCTATAATGTTA	1.06399	T cells
HSC_CGCCACGCAAAC	1.05596	Fibroblasts/Activated HSCs 1
HSC_CTAAAGCCGATA	1.04277	HSCs
BEC_GCATAGAGGGAA	1.0342	Sinusoidal endothelial cells
NPC4_CGCCATTTCTAG	1.02991	Sinusoidal endothelial cells
HSC_CTTTTCTGCGTT	1.02422	Vascular endothelial cells
HSC_CGTGTGAGAGAT	1.00653	Fibroblasts/Activated HSCs 1
HSC_GTACGGCAAAGT	0.971798	Sinusoidal endothelial cells
HSC_GGTTAAAAGACT	0.968766	Fibroblasts/Activated HSCs 1
NPC3_TCCGGTTTGCCT	0.958525	Sinusoidal endothelial cells
HSC_CTTGAGATCATT	0.953517	Fibroblasts/Activated HSCs 1
HSC_GTTTGTTGGGTA	0.946248	Vascular endothelial cells
HSC_CGAAGTTGCTTC	0.940994	Fibroblasts/Activated HSCs 1
HSC_CGAGGTTTAAGA	0.937946	HSCs
BEC_GTGCGGCTGTAG	0.933423	Vascular endothelial cells
BEC_AAATCCAAAATC	0.918135	Vascular endothelial cells
BEC_CCTCGCGCTTCA	0.900616	T cells
HSC_CTGAGACATCCC	0.86835	Sinusoidal endothelial cells
NPC4_TTCTAGAAGAAC	0.866034	Vascular endothelial cells
NPC3_TACGCTCCCTAC	0.85067	Pro-B cells
HSC_GCGATCGTATAT	0.839378	Sinusoidal endothelial cells
HSC_CCTCGTGGCACC	0.828409	Fibroblasts/Activated HSCs 1
HSC_ACCAAGGCTGTC	0.824809	Vascular endothelial cells
HSC_CCTGAATCGTGC	0.81642	Fibroblasts/Activated HSCs 1
HSC_CGCATAAGGAAG	0.805344	Vascular endothelial cells
NPC3_CGTCTCCCCTGG	0.797688	Sinusoidal endothelial cells
HSC_TATGCCCTCACT	0.792888	Fibroblasts/Activated HSCs 2
HSC_AATACCTCCTAA	0.792377	Vascular endothelial cells
HSC_CTGCGACGGGTT	0.771081	Vascular endothelial cells
HSC_ACACAGTTGCGA	0.770792	Vascular endothelial cells
HSC_CGTTCGTAGAGA	0.763968	Vascular endothelial cells
Heps1_TAATCGAGTGTT	0.762926	Monocytes/Macrophages
BEC_CACTATAGTTCT	0.758441	T cells
HSC_AAACTTGTCTAA	0.755995	Fibroblasts/Activated HSCs 1
HSC_CGTACTAAAATA	0.743008	Vascular endothelial cells
NPC3_CCGAGCAGTAGG	0.727308	Vascular endothelial cells
BEC_CGCGTTTTGCCC	0.724941	Sinusoidal endothelial cells
HSC_CTTGACTGTGAG	0.715163	Fibroblasts/Activated HSCs 1
HSC_CAACAATAGGGA	0.706106	HSCs
HSC_CAATCATTATTT	0.697009	Vascular endothelial cells
HSC_CTCTCACACGGT	0.689962	Vascular endothelial cells
Heps1_TGCGCCACCAGC	0.671457	Vascular endothelial cells
HSC_GCTGGATCTGTA	0.669745	Erythrocytes
HSC_CTATTACCTTTC	0.668716	Vascular endothelial cells
HSC_GCTCAGTCTCCG	0.646517	HSCs
HSC_GGCTGTAGCCTG	0.63881	HSCs
HSC_CCAATGGGTCTT	0.638683	Lymphatic endothelial cells
HSC_CTCCCGGGGTAA	0.622783	Fibroblasts/Activated HSCs 2
NPC3_GTTTCTAATTAA	0.620375	Sinusoidal endothelial cells
HSC_CGGGTGCACAGT	0.618909	Vascular endothelial cells
NPC4_GTCCGGTGATAT	0.618186	Sinusoidal endothelial cells
HSC_TCTGGGCTATAG	0.58624	Vascular endothelial cells
HSC_TCACCTCCCATC	0.583253	Vascular endothelial cells
HSC_CATTCCGAGGGA	0.580931	Sinusoidal endothelial cells
HSC_GATAGCTAGTTA	0.579972	Vascular endothelial cells
HSC_GGCCCTGGTTAC	0.57629	Vascular endothelial cells
HSC_TCCGGTCTGGGG	0.575576	Vascular endothelial cells
HSC_CCAGTTAGTTCC	0.564072	Sinusoidal endothelial cells
NPC3_CTCCGCCGGTCC	0.55545	Sinusoidal endothelial cells
Heps1_TCGTCCCTGCAC	0.551586	Vascular endothelial cells
HSC_CTTTGCGCTACA	0.548878	Monocytes/Macrophages
HSC_TGGGGACTCCCG	0.54717	Vascular endothelial cells
HSC_GTGGCTGATACT	0.52868	Vascular endothelial cells
HSC_AAAGCACCCTAG	0.524934	Fibroblasts/Activated HSCs 2
HSC_TCTCTACGGGAA	0.523906	Vascular endothelial cells
BEC_GTGGTATGGAAT	0.522564	Vascular endothelial cells
NPC3_TTCTAGAAGAAC	0.516355	Vascular endothelial cells
HSC_GACGAAACACAG	0.51015	Fibroblasts/Activated HSCs 2
HSC_CGGCAGATCCCG	0.506643	Vascular endothelial cells
NPC3_GGTCGTTTCTGT	0.503297	Plasma cells
Heps2_CATACCACCGGC	0.500138	Hepatocytes 2
HSC_CCGGACATTGGT	0.496108	Vascular endothelial cells
HSC_CGACAGCCGAAG	0.493067	Fibroblasts/Activated HSCs 1
HSC_CGGACGCTCTTC	0.490479	Vascular endothelial cells
NPC1_GATGACCCCTTT	0.487066	Sinusoidal endothelial cells
HSC_GAGCGACCCCAC	0.485728	Vascular endothelial cells
HSC_TAATGCTCAGCT	0.485152	Cholangiocytes
HSC_TCAAGGGACGAG	0.476062	Sinusoidal endothelial cells
HSC_CTACGGACTCAT	0.469321	Vascular endothelial cells
HSC_GTGGTAGGCTAC	0.454732	Pro-B cells
NPC4_CTGGGCCCCGTT	0.448875	Sinusoidal endothelial cells
HSC_GAGGGGGTCAGT	0.448137	Erythrocytes
NPC3_GCCACTTCTGAT	0.446054	Plasma cells
NPC4_CCGAATATGGAG	0.443793	Pro-B cells
BEC_GCTGGAGTACAG	0.434734	Vascular endothelial cells
Heps1_CCACGTATCCCA	0.431338	Sinusoidal endothelial cells
HSC_CATGAGGCATAC	0.420389	Vascular endothelial cells
HSC_GCCTAGGTAGAT	0.418467	HSCs
HSC_CAGGGCCGACAT	0.415511	Vascular endothelial cells
HSC_GCGGAACGGGCC	0.412188	Sinusoidal endothelial cells
HSC_CGGCTCGGTCCA	0.405219	Vascular endothelial cells
HSC_GGTAGTTACTTG	0.398578	Lymphatic endothelial cells
BEC_GACAGTAGACAG	0.387246	Vascular endothelial cells
HSC_TCCTCTTTTTGT	0.364954	Fibroblasts/Activated HSCs 2
BEC_GGGACACATACA	0.353295	Sinusoidal endothelial cells
HSC_CCAAAGACTGCC	0.308905	Vascular endothelial cells
NPC4_GCAGATTGCAGA	0.273913	Hepatocytes 1
HSC_TGCGGGTTAAGG	0.263815	Sinusoidal endothelial cells
HSC_CGGTTCCCACAA	0.261573	Vascular endothelial cells
HSC_CTCATTCCAATC	0.254973	Neutrophils
HSC_TGATCCCTAGCT	0.252487	Sinusoidal endothelial cells
NPC1_CTCCATTCCCAA	0.241663	Vascular endothelial cells
NPC3_CTGGGCCCCGTT	0.241139	Sinusoidal endothelial cells
Heps1_GTTCGTACATGT	0.225549	Hepatocytes 2
HSC_CTTGTTGGCCAC	0.200007	Sinusoidal endothelial cells
HSC_TCCAGACAGAGC	0.194493	Cholangiocytes
HSC_GCCAGGCCTTTT	0.166011	Cholangiocytes
BEC_CGCTGGCTAACC	0.159333	Hepatocytes 1
BEC_TGCATATGGTCC	0.158766	Hepatocytes 2
Heps2_TACATCGCCTCA	0.151267	Vascular endothelial cells
HSC_TCCTGATATCAT	0.146594	Cholangiocytes
Heps1_CTCGTCGGGATG	0.137038	Hepatocytes 1
HSC_CAACCTAACGAT	0.105118	Hepatocytes 1
HSC_CCACCGCCTACT	0.102747	Vascular endothelial cells
HSC_CCGACTCTTTTT	0.102744	Hepatocytes 1
HSC_CGGTTACCCATC	0.095022	Hepatocytes 1
BEC_CTCAGAGCCGGT	3.58e-05	Neutrophils
Heps2_CGGTGTTTTATG	3.5e-05	Hepatocytes 1
NPC2_TAACAGTGCAGA	3.47e-05	Monocytes/Macrophages
NPC2_TAAGTTAGCCCT	3.3e-05	T cells
NPC1_CCTCGTAGAGCG	3.25e-05	NK cells
Heps1_GACCTACAATCT	3.23e-05	Hepatocytes 2
NPC1_GGTTGGGGCGAC	3.21e-05	Cholangiocytes
NPC3_GGCGTTTCCTTG	3.17e-05	NK cells
BEC_CAGAGCGAAAAC	3.06e-05	NK cells
NPC1_TTTTCTATACGA	3.03e-05	T cells
HSC_CTCTCCCACAAG	2.99e-05	Cholangiocytes
Heps1_CCGCGATGCCTT	2.97e-05	Hepatocytes 2
BEC_CTAACCGAGGGA	2.9e-05	Monocytes/Macrophages
NPC4_TGGCGAGAACTT	2.86e-05	Sinusoidal endothelial cells
BEC_TGGTGTAGTTGA	2.84e-05	T cells
NPC4_CAACGTAGACTC	2.75e-05	Hepatocytes 2
HSC_GGGGAGCCCATC	2.75e-05	Cholangiocytes
NPC4_TCACTCAAGCTT	2.73e-05	Cholangiocytes
HSC_CTTCGGTCGAAG	2.71e-05	Cholangiocytes
Heps1_CGGGTGTTCCAT	2.7e-05	Hepatocytes 1
NPC1_GCCGATCAATGA	2.7e-05	Neutrophils
NPC4_TACTCACCCCAT	2.7e-05	Hepatocytes 2
NPC2_CTGCGCCAAACC	2.69e-05	T cells
NPC3_CATGGAAGGCTG	2.68e-05	Hepatocytes 2
HSC_ACGCCGGAGACG	2.68e-05	Mast cells
NPC3_CTCGGACCAGCT	2.67e-05	Sinusoidal endothelial cells
NPC4_GACGGTACTCTT	2.64e-05	Plasma cells
HSC_CTAATTCCACCG	2.64e-05	Mast cells
Heps2_GGCTTACGAAGA	2.63e-05	Hepatocytes 1
NPC2_GTGGCTGAAAAG	2.62e-05	Cholangiocytes
Heps2_TAGTGCGGCTCA	2.62e-05	Neutrophils
NPC4_TAACCGGATGAT	2.62e-05	NK cells
Heps2_CTAAGCAGTGGT	2.6e-05	Hepatocytes 1
NPC4_CCAATTGTCGTT	2.59e-05	Hepatocytes 2
NPC4_CACCCACGTGAG	2.58e-05	NK cells
Heps2_GTTGGTTCTCTT	2.55e-05	Hepatocytes 1
NPC3_TCCCTACTTCAA	2.54e-05	Hepatocytes 2
NPC4_CCTCTATAGTTG	2.53e-05	Hepatocytes 2
HSC_TACTGTCGATAG	2.52e-05	Cholangiocytes
HSC_CGTCTTAACCCC	2.5e-05	Cholangiocytes
NPC4_CACCGTGTTTAG	2.48e-05	Sinusoidal endothelial cells
NPC3_CCCCTTCCTTTG	2.48e-05	Hepatocytes 2
Heps1_GGGATATGAAAG	2.46e-05	Hepatocytes 1
BEC_CATATTCGCCCT	2.46e-05	T cells
NPC3_CGTCGATCGGGC	2.45e-05	T cells
NPC2_CGCAGCTTGGAT	2.45e-05	B cells
NPC3_GTGATTGGCCCG	2.44e-05	Vascular endothelial cells
Heps1_CAAGACTAGGAT	2.42e-05	Hepatocytes 1
NPC1_CGGCCTACTCGT	2.42e-05	B cells
NPC1_CAGCTCCTAAAC	2.42e-05	NK cells
Heps2_GTGATAAAGGGT	2.41e-05	Hepatocytes 2
HSC_GGCTTGATATTG	2.4e-05	Monocytes/Macrophages
NPC1_CGGTCGTCAAGA	2.4e-05	NK cells
NPC1_TAGGCCCACTCA	2.39e-05	Sinusoidal endothelial cells
NPC3_GCAGAGTCTGCA	2.39e-05	Hepatocytes 1
BEC_CAAGGATACCGA	2.38e-05	Neutrophils
NPC2_GCGATTATACCC	2.38e-05	B cells
NPC4_AAACCACGTACT	2.37e-05	Sinusoidal endothelial cells
NPC4_CGATCTGGCCTC	2.37e-05	NK cells
NPC1_GGTTCGGGTTAG	2.37e-05	NK cells
NPC3_TCCAAGGACACA	2.35e-05	NK cells
HSC_CCTCTACGTGCG	2.35e-05	Cholangiocytes
NPC1_CCGATAGTTTAA	2.35e-05	NK cells
BEC_TAAGGGGTTATG	2.34e-05	Neutrophils
NPC4_CTCTTACGTAGT	2.34e-05	Pro-B cells
Heps1_CTATCTCCCTCA	2.34e-05	Macrophages
Heps2_CCGGACAGCTAC	2.33e-05	Hepatocytes 1
BEC_CCATCTTTCTCA	2.31e-05	Vascular endothelial cells
NPC1_GGCCCAGGCAGC	2.31e-05	T cells
NPC1_GCCGAAGCCAGT	2.3e-05	Neutrophils
Heps1_CGTCCTTTATTT	2.29e-05	Hepatocytes 1
NPC3_CAGCAAGTAGAG	2.29e-05	T cells
HSC_GCACAACATATC	2.29e-05	Cholangiocytes
BEC_CGTGTGTTGAAA	2.29e-05	Plasma cells
NPC1_GTAAAGAGGGGT	2.28e-05	NK cells
NPC4_CTGGGTCGGTTT	2.27e-05	NK cells
NPC3_CACCTCGACACA	2.26e-05	Monocytes/Macrophages
NPC1_TGCCCACGTCTC	2.25e-05	Plasma cells
NPC4_CAACATGCGGCT	2.25e-05	Sinusoidal endothelial cells
NPC4_GTCCTCTACAGA	2.25e-05	NK cells
NPC4_CGTACCGCCCTA	2.25e-05	T cells
NPC4_CCCGATAAATAA	2.25e-05	Hepatocytes 2
Heps1_TTAAACGTTGTA	2.24e-05	Hepatocytes 1
Heps2_CACTTTGGCGGC	2.24e-05	Hepatocytes 1
NPC2_CCTTGACCACCG	2.24e-05	Monocytes/Macrophages
NPC3_CAATCTGAAACC	2.24e-05	Plasma cells
HSC_CCACAATTTGGC	2.24e-05	Cholangiocytes
BEC_CTGAGTGAAGTT	2.23e-05	Monocytes/Macrophages
Heps1_CAGGAAGGCCGG	2.22e-05	Hepatocytes 2
Heps2_GAGCGCTCGTGT	2.22e-05	Hepatocytes 1
NPC2_GGGACCCCGCGT	2.22e-05	T cells
Heps1_TGTTGACCCAGA	2.21e-05	Hepatocytes 1
NPC4_AAACCCCTATGG	2.21e-05	Sinusoidal endothelial cells
HSC_TTTGCTAAGCAG	2.21e-05	Hepatocytes 2
HSC_TCGTAATGCGGG	2.2e-05	Cholangiocytes
NPC2_CCTTCGGTCTAG	2.2e-05	T cells
NPC1_CCCATGACAAAA	2.2e-05	NK cells
NPC4_CGAAACGGATCC	2.18e-05	Cholangiocytes
HSC_GTCTCGACCCAT	2.18e-05	Erythrocytes
NPC2_CGATTTTTCACT	2.18e-05	NK cells
NPC1_GTAATGCGGCAT	2.17e-05	NK cells
BEC_CCTCAATTTTAG	2.16e-05	Sinusoidal endothelial cells
HSC_CTCTGCACGACG	2.15e-05	Vascular endothelial cells
NPC1_GCGAGTAATTAA	2.15e-05	NK cells
HSC_CAGCCATAATTC	2.14e-05	Erythrocytes
HSC_CACACGACGAAA	2.14e-05	Cholangiocytes
BEC_GAGTCTTATCCC	2.14e-05	T cells
NPC1_CTGGTGGAGCCT	2.12e-05	Vascular endothelial cells
HSC_GCTATAATTATA	2.12e-05	Sinusoidal endothelial cells
HSC_CCGACAGTATCC	2.12e-05	HSCs
NPC2_TAAACCTCGCTT	2.12e-05	T cells
NPC4_TCCCGCGAGACT	2.11e-05	Sinusoidal endothelial cells
BEC_CGCGGAGGTGAT	2.11e-05	Hepatocytes 2
Heps1_GTCAATGTGCAC	2.1e-05	Hepatocytes 1
NPC2_CGAGCCCCGCCC	2.1e-05	NK cells
NPC3_GCATACATGCAG	2.08e-05	Monocytes/Macrophages
NPC4_CGCGCGCTTGTC	2.08e-05	Sinusoidal endothelial cells
NPC1_GCCTGACCCGGC	2.08e-05	NK cells
HSC_CCACACCCCGCC	2.07e-05	Pro-B cells
HSC_GCTGCGACCGAC	2.07e-05	Sinusoidal endothelial cells
NPC3_TCTTTAGCGACG	2.07e-05	NK cells
BEC_CCTGCCGAAGCC	2.07e-05	NK cells
Heps1_CCCACCTAAGAT	2.06e-05	Hepatocytes 1
NPC4_CTATCTACAGCC	2.06e-05	T cells
HSC_GATAGCATGGTG	2.06e-05	Fibroblasts/Activated HSCs 2
HSC_GGAACTTAGTCG	2.06e-05	Vascular endothelial cells
NPC2_CCGCCTTTAGGT	2.06e-05	T cells
NPC2_GGCAACCTCCAT	2.06e-05	NK cells
BEC_CCCGGGCCGAAC	2.06e-05	Hepatocytes 1
Heps1_GGGGCGTGGAGC	2.05e-05	Hepatocytes 1
NPC4_GTGCGAGTCCCA	2.05e-05	Hepatocytes 2
HSC_GGGAGTCAAGAA	2.05e-05	HSCs
Heps1_CCGTATTTCTAC	2.04e-05	Hepatocytes 1
Heps1_GGTAATAGGGCC	2.04e-05	Hepatocytes 1
NPC3_CGTACCTGGTTT	2.04e-05	Sinusoidal endothelial cells
HSC_CTCACGTCCGAT	2.03e-05	Cholangiocytes
NPC2_CGCAGACCAACT	2.03e-05	NK cells
Heps1_CTACCAACGATC	2.02e-05	Hepatocytes 1
Heps1_CCCTGGAATCTG	2.02e-05	Hepatocytes 1
HSC_CTATGATCCAGA	2.02e-05	Vascular endothelial cells
HSC_CCTCTTCCGTTT	2.02e-05	HSCs
NPC4_CTTTTTGCACGA	2.01e-05	Plasma cells
Heps2_CAGGGCGCTGGT	2e-05	Hepatocytes 1
NPC1_TGGCGATCGGCA	2e-05	Pro-B cells
HSC_CTCAGACGTGAC	2e-05	Sinusoidal endothelial cells
NPC3_GGGTCAACCTCG	2e-05	T cells
HSC_CATTCGATTGGG	2e-05	Hepatocytes 1
BEC_AAGCCATAGTTC	2e-05	T cells
NPC3_CGTCTCAGACCC	1.99e-05	T cells
NPC3_TTAGCAAATGCT	1.99e-05	NK cells
NPC1_CGACTCTCGGCG	1.99e-05	NK cells
Heps2_CGGATCGATGGG	1.98e-05	Hepatocytes 2
BEC_CGGGGTCCACAA	1.98e-05	Hepatocytes 1
HSC_CCGCTAATCATT	1.97e-05	Vascular endothelial cells
NPC2_TCCAAGCCGCAC	1.97e-05	NK cells
BEC_CCGATAACCCTG	1.97e-05	Hepatocytes 1
NPC3_CGGCCACCTTGA	1.96e-05	Hepatocytes 2
HSC_CTTCAGTTGTCT	1.96e-05	Cholangiocytes
NPC2_GTGATAGGGACA	1.96e-05	NK cells
Heps2_GCGGAGGCGTCA	1.95e-05	Hepatocytes 1
NPC3_TAACCCCTTGTT	1.95e-05	Hepatocytes 1
NPC1_GACGTTGATCTC	1.95e-05	NK cells
NPC2_CGCGCGTGCTTT	1.94e-05	Neutrophils
NPC3_CAAGTGACCCTC	1.94e-05	Sinusoidal endothelial cells
NPC3_GCTGACACCGAC	1.94e-05	B cells
NPC1_CAATCTACCTTC	1.94e-05	NK cells
BEC_CGGCTGGGCTTA	1.94e-05	Hepatocytes 2
Heps2_CACACGTGGCCG	1.93e-05	Hepatocytes 1
NPC3_TGTCTGAACCCT	1.93e-05	Neutrophils
HSC_TCGACCGTCGGC	1.93e-05	Sinusoidal endothelial cells
NPC3_GCGAACAGAAAC	1.93e-05	NK cells
NPC1_CACGTGAAGCGG	1.93e-05	NK cells
BEC_TCAATATGATTT	1.92e-05	Sinusoidal endothelial cells
NPC2_GTTGGATGATCG	1.91e-05	Cholangiocytes
Heps2_CCGGTAGGGGGT	1.91e-05	Hepatocytes 1
HSC_GAAAAGCACTGC	1.91e-05	Monocytes/Macrophages
Heps1_CGCACTAAACAA	1.9e-05	Hepatocytes 1
HSC_CCGCGTGAAGAT	1.9e-05	Sinusoidal endothelial cells
HSC_GGATCGCCGACA	1.9e-05	HSCs
NPC1_CCCCACCTTAAT	1.9e-05	T cells
NPC2_TCCCTACAAGGC	1.9e-05	NK cells
NPC2_CAAAGAGGGTTG	1.9e-05	NK cells
Heps1_CAATAATGAAAG	1.89e-05	Hepatocytes 2
HSC_CTGCTCCTTGTC	1.89e-05	Erythrocytes
HSC_CAATTGGCTGAT	1.89e-05	Erythrocytes
NPC2_GCAGGTCGAGGT	1.89e-05	Monocytes/Macrophages
NPC3_TGCGTGTAGCCT	1.89e-05	Hepatocytes 2
NPC4_TCAGCCGTAACG	1.89e-05	B cells
NPC1_CGGTCCAAGAAC	1.89e-05	T cells
Heps1_CTTTCGCATAGG	1.88e-05	Hepatocytes 1
NPC2_GGGATCTCTCAA	1.87e-05	Hepatocytes 2
NPC3_CGGAGGCTCGTG	1.87e-05	Neutrophils
NPC3_GCTCAGCGTCCA	1.87e-05	NK cells
NPC1_CCGACTATGCCA	1.87e-05	NK cells
Heps2_TCGCCTAAGCAG	1.86e-05	Hepatocytes 2
NPC1_CAGGAAGGGCGG	1.86e-05	Erythrocytes
NPC4_GAGTAGCTAACC	1.86e-05	Sinusoidal endothelial cells
NPC3_CATGCACATTAC	1.86e-05	T cells
NPC3_GATCACCAATGG	1.86e-05	NK cells
NPC4_GGGAGTCGCACA	1.86e-05	NK cells
NPC3_TATGAAGTTACG	1.86e-05	Hepatocytes 2
NPC1_GTCGAGTAAGTA	1.86e-05	T cells
Heps1_TCCCGTACGAAT	1.85e-05	Hepatocytes 1
BEC_CGACGTAATCAA	1.85e-05	Monocytes/Macrophages
NPC4_CGCATCAACCCC	1.85e-05	T cells
NPC2_TGCGCAGGAAGG	1.85e-05	T cells
NPC2_TAATCATGCCTT	1.85e-05	NK cells
NPC2_GGGGCGGCTTGC	1.85e-05	NK cells
NPC1_GTCAGCCCGTTA	1.84e-05	Plasma cells
Heps2_CCTGAGAATGGC	1.83e-05	Hepatocytes 1
NPC3_CTGTGCCCCACC	1.83e-05	Monocytes/Macrophages
NPC3_GGTACCCTTGCG	1.83e-05	NK cells
Heps1_GCTCTACTCATC	1.82e-05	Hepatocytes 1
NPC3_GGTATCGATCTG	1.82e-05	Hepatocytes 2
NPC4_GGATGCGATTAT	1.82e-05	Hepatocytes 2
NPC1_GTTTGCTTCTTT	1.82e-05	T cells
NPC2_TAACGTAAACTG	1.82e-05	NK cells
Heps1_GGGTTAGAGGCG	1.81e-05	Hepatocytes 1
NPC3_GCGTGCATCCTG	1.81e-05	Pro-B cells
NPC2_CATGACGTACTG	1.81e-05	Monocytes/Macrophages
NPC3_CCTACACGACAC	1.81e-05	NK cells
NPC1_CAAACTGGATCA	1.81e-05	B cells
Heps2_CGGTCATTCGGT	1.8e-05	Hepatocytes 1
NPC1_TTGCCCATGTTC	1.8e-05	Pro-B cells
NPC1_CCTCATGCGTTG	1.8e-05	Pro-B cells
NPC2_CCCATTACTGAC	1.8e-05	NK cells
BEC_GCAATATTCCTG	1.8e-05	Hepatocytes 1
Heps1_CCATCCTCGGTC	1.79e-05	Hepatocytes 1
HSC_CTCGGTTGCAAC	1.79e-05	Cholangiocytes
NPC1_GCTTGCCGCACG	1.79e-05	NK cells
Heps2_TCCTCACAGCAT	1.78e-05	Hepatocytes 1
NPC3_TAGCATGTGCGT	1.78e-05	Neutrophils
BEC_AAACAGAACCTA	1.78e-05	Monocytes/Macrophages
NPC3_CTTTGCACTTAA	1.78e-05	T cells
NPC4_TGATCTGAGACC	1.78e-05	NK cells
NPC1_GACCCTTGATAA	1.78e-05	NK cells
NPC1_CTATGGCCTTGG	1.78e-05	NK cells
Heps2_GGATATTACTTA	1.77e-05	Hepatocytes 2
NPC3_TCAACGCCCGGT	1.77e-05	T cells
HSC_CGTCTGCGTTCT	1.77e-05	Cholangiocytes
HSC_TGCAACCTTGAT	1.77e-05	Monocytes/Macrophages
NPC1_CGCCCATCCTAT	1.77e-05	NK cells
Heps2_CTTCGGTCTTGA	1.76e-05	Hepatocytes 1
BEC_CAGATGCAATGA	1.76e-05	Sinusoidal endothelial cells
NPC4_CCCTCTCGCAAC	1.76e-05	Hepatocytes 2
NPC3_CAAGACGGGGGG	1.76e-05	Hepatocytes 2
NPC4_CGGACGGCACAC	1.76e-05	Hepatocytes 2
NPC2_CTGATTGCCGAT	1.76e-05	NK cells
NPC2_GAGACAAATGCG	1.76e-05	NK cells
BEC_CGCAGTCCTGGC	1.76e-05	NK cells
NPC1_CAATCGAATTTG	1.75e-05	NK cells
NPC1_GCTAGAGCAACA	1.75e-05	NK cells
NPC1_ACGCCGAAGTAA	1.74e-05	T cells
NPC1_CCCGTGTTGGCT	1.74e-05	NK cells
NPC2_CGGTGGGTGGCT	1.74e-05	NK cells
Heps1_GTCGTATGAGCA	1.73e-05	Hepatocytes 1
Heps2_CTGCGACTCCTG	1.73e-05	Hepatocytes 1
Heps2_GTCGGCGTGACG	1.73e-05	Hepatocytes 2
NPC1_CTCCGAATCAGC	1.73e-05	Pro-B cells
NPC4_CGGGTACAGGGA	1.73e-05	Monocytes/Macrophages
NPC3_TAGGCTAACCAC	1.73e-05	Hepatocytes 2
NPC1_CCTATTATTGTG	1.73e-05	NK cells
NPC2_AACCAGCACCTA	1.73e-05	NK cells
NPC2_GTCAAGGTCAAC	1.73e-05	NK cells
NPC2_CCTTACCTCCCC	1.72e-05	Cholangiocytes
HSC_CGGACTTATGAG	1.72e-05	Erythrocytes
NPC3_CTCGAGTGCAGC	1.72e-05	T cells
HSC_TGGAATATAGCA	1.72e-05	Cholangiocytes
NPC1_CCGACTACACCG	1.72e-05	NK cells
NPC4_GCCAACTCTTGG	1.72e-05	NK cells
BEC_GTGACCCCTTAC	1.72e-05	NK cells
Heps1_CAGGTTGTTTAT	1.71e-05	Hepatocytes 2
Heps2_GCGATCCCCACA	1.71e-05	Hepatocytes 1
Heps2_GCTGCCGTTAGC	1.71e-05	Hepatocytes 1
NPC3_TGAACGAGCTAT	1.71e-05	T cells
NPC3_GAACCTGTGCCG	1.71e-05	NK cells
NPC3_GGACGCGGTTTG	1.71e-05	NK cells
NPC3_GGTGTAGCTTAA	1.71e-05	NK cells
NPC1_TGGATACTATCT	1.71e-05	NK cells
BEC_CGTCTTTATCCG	1.7e-05	Neutrophils
BEC_CCTAGTAATCAT	1.7e-05	Neutrophils
NPC3_CCCCCTTATCCT	1.7e-05	Sinusoidal endothelial cells
NPC3_TCTATACGCTTT	1.7e-05	Hepatocytes 2
NPC1_CCTCGCTGACTC	1.7e-05	T cells
NPC2_CGTAGTCAGCCC	1.7e-05	NK cells
BEC_TGTGTAACAGTA	1.7e-05	Hepatocytes 2
Heps1_CTTGGTACATCC	1.69e-05	Hepatocytes 1
NPC2_CCCGTCGTTTTT	1.69e-05	Neutrophils
NPC4_CTAGCTTGAACG	1.69e-05	T cells
NPC4_CAGGGCGGTCTA	1.69e-05	NK cells
NPC4_TTACCGCTAGTT	1.69e-05	Hepatocytes 2
HSC_TGCTGTGAACAT	1.69e-05	Cholangiocytes
HSC_TAAGTATAAATG	1.69e-05	Monocytes/Macrophages
NPC2_CTGAAATTCATA	1.69e-05	NK cells
Heps2_GTCCTACCACAG	1.68e-05	Hepatocytes 1
Heps2_CAGACTTCGCAT	1.68e-05	Hepatocytes 1
HSC_CTGACCATCGCA	1.68e-05	Erythrocytes
NPC4_CCGCCTATAGGT	1.68e-05	Monocytes/Macrophages
NPC4_GACAACCACCGA	1.68e-05	T cells
NPC4_TCCCTTACTTAG	1.68e-05	Hepatocytes 2
HSC_GTGCATGAGGCG	1.68e-05	Monocytes/Macrophages
HSC_GTTATGCTAACA	1.68e-05	Vascular endothelial cells
NPC1_CCACTTTCGTCG	1.68e-05	NK cells
Heps2_CTCTAATTTCAG	1.67e-05	Cholangiocytes
Heps2_GCTCTAGCTCGG	1.67e-05	Hepatocytes 1
BEC_GACCCTAAACCG	1.67e-05	Macrophages
NPC4_AAACCGGCACTA	1.67e-05	Monocytes/Macrophages
NPC3_TCACCAATCATA	1.67e-05	T cells
NPC3_TGATATTCATGG	1.67e-05	Hepatocytes 2
NPC1_CAAGATTCCAAC	1.67e-05	NK cells
BEC_GCCAGTACCATG	1.67e-05	Hepatocytes 1
Heps2_TCCGACATCTCG	1.66e-05	Hepatocytes 1
NPC4_CTCACTAGCCTT	1.66e-05	Plasma cells
NPC3_CTTGGTTCGCTA	1.66e-05	Hepatocytes 2
NPC3_CCGCCTGGAAAG	1.66e-05	Hepatocytes 2
HSC_GGGACCCCCTAA	1.66e-05	Cholangiocytes
NPC1_TGCACACCTTGT	1.66e-05	NK cells
NPC3_TCGCACGCGGCC	1.65e-05	Plasma cells
NPC4_GTCTAATAGGCT	1.65e-05	NK cells
HSC_TCATCCCATAGC	1.65e-05	Cholangiocytes
HSC_CCCGGTGAGTCT	1.65e-05	Fibroblasts/Activated HSCs 2
NPC1_TGATACCTAAGG	1.65e-05	T cells
NPC1_GTGCGTGACCCC	1.65e-05	NK cells
BEC_GTCCTGTAGGTT	1.65e-05	T cells
BEC_CAGGGACTACCG	1.64e-05	Neutrophils
BEC_GGCTGTGCGCCC	1.64e-05	Monocytes/Macrophages
NPC3_GACGGTCGTGTT	1.64e-05	B cells
NPC1_CCCCCAGCCGGT	1.64e-05	NK cells
Heps1_CGACCATGATGC	1.63e-05	Hepatocytes 1
NPC2_CGTCGTCAATTC	1.63e-05	Monocytes/Macrophages
NPC1_CGCGGGCAATCT	1.63e-05	B cells
Heps1_GAGTTGGTAAAC	1.62e-05	Hepatocytes 1
Heps2_GTATGAAATTCA	1.62e-05	Hepatocytes 1
Heps2_CGAATACCATAA	1.62e-05	Erythrocytes
BEC_CCAGCCGCTGAA	1.62e-05	Monocytes/Macrophages
BEC_GTTGTAATCCGA	1.62e-05	Sinusoidal endothelial cells
BEC_GCAATTTCTACG	1.62e-05	T cells
NPC1_GTTTTACGTGGC	1.62e-05	NK cells
NPC1_CGTAAGGGCCAT	1.62e-05	NK cells
Heps1_GTCAACGTGCCG	1.61e-05	Hepatocytes 2
NPC1_CCCAGTTTGCAC	1.61e-05	Neutrophils
NPC3_TGATCGCTTTTT	1.61e-05	Hepatocytes 1
NPC1_ACACTTTCGTAT	1.61e-05	NK cells
NPC1_CCAATACTTGTC	1.61e-05	NK cells
Heps1_GTATATACCTGA	1.6e-05	Hepatocytes 1
Heps2_GCATCTTCCAGT	1.6e-05	Hepatocytes 1
Heps2_GGTGAGTCGCCC	1.6e-05	Hepatocytes 1
Heps2_CCGTGTCTAGCA	1.6e-05	Hepatocytes 1
NPC4_GTGACGCTAGAA	1.6e-05	Plasma cells
NPC3_GAAGGCCGGACC	1.6e-05	Hepatocytes 2
NPC4_CCATACTGATTA	1.6e-05	Hepatocytes 1
NPC3_TGTGTGGCACGA	1.59e-05	Vascular endothelial cells
BEC_CTAGAGCAAACG	1.59e-05	Plasma cells
BEC_CCATAGCCTCCT	1.59e-05	NK cells
Heps1_CGTCTCGCAAAG	1.58e-05	Hepatocytes 1
NPC4_CGACGACGGTTA	1.58e-05	NK cells
HSC_TTTTAACGCGGC	1.58e-05	Cholangiocytes
NPC1_CTTTGTATCGCG	1.58e-05	NK cells
BEC_CCCCGGTGAACT	1.58e-05	T cells
Heps2_ACTAAAAATCCA	1.57e-05	Hepatocytes 2
NPC2_CCTGATGTATAT	1.57e-05	T cells
NPC3_TGCTAGTACAGA	1.57e-05	Hepatocytes 2
HSC_TGCGCCACACTG	1.57e-05	Cholangiocytes
HSC_GGGCAGAGTGTG	1.57e-05	Sinusoidal endothelial cells
NPC1_CATCGGTGAAGT	1.57e-05	T cells
Heps1_CTGGCACTCCGC	1.56e-05	Hepatocytes 1
Heps1_GTTAGATCGACG	1.56e-05	Hepatocytes 1
Heps2_GGAGGGGATTAT	1.56e-05	Hepatocytes 1
BEC_CTACACAAAGGT	1.56e-05	Sinusoidal endothelial cells
NPC4_CACGAAAAGTTT	1.56e-05	T cells
Heps2_CCGGCTGGCTCG	1.55e-05	Hepatocytes 1
BEC_CGGGGATGGTAG	1.55e-05	Neutrophils
BEC_CGACATCCATTC	1.55e-05	Neutrophils
NPC4_ACAAAACCTCAG	1.55e-05	Pro-B cells
NPC4_TATGGCGATCAT	1.55e-05	NK cells
NPC3_TTCAGCGCGAGA	1.55e-05	Hepatocytes 2
NPC3_TGATGAACACAT	1.55e-05	Hepatocytes 2
HSC_CCCTTGTCACGC	1.55e-05	Vascular endothelial cells
NPC1_TCGCAGAGCTTG	1.55e-05	T cells
NPC2_CGTTTCGCATCA	1.55e-05	T cells
NPC1_GTCACAAACTAT	1.55e-05	NK cells
Heps1_AAAATCAAAGCC	1.54e-05	Hepatocytes 1
Heps2_CTGTTATGTTGG	1.54e-05	Hepatocytes 1
BEC_TCTGAAAAGCTA	1.54e-05	Neutrophils
BEC_ACGCCGAAAGCA	1.54e-05	Sinusoidal endothelial cells
NPC3_GCACGGAATGTT	1.54e-05	T cells
HSC_AAACGTAGTTGA	1.54e-05	HSCs
HSC_ACACGACCATCT	1.54e-05	HSCs
NPC1_TTAAGTAGACCC	1.54e-05	NK cells
NPC2_CGGCAGAGACGG	1.54e-05	NK cells
BEC_CGGCTCCAAGCG	1.54e-05	NK cells
Heps1_TACATCATAAGT	1.53e-05	Hepatocytes 1
NPC3_GGCCCTAGTTAC	1.53e-05	Sinusoidal endothelial cells
NPC4_CGATATCGAATC	1.53e-05	Sinusoidal endothelial cells
NPC3_TCCGACTCTTTC	1.53e-05	NK cells
NPC4_TGCCTCCTTTTA	1.53e-05	T cells
NPC3_CGGGAGTCAGCC	1.53e-05	Hepatocytes 2
NPC4_CACTCTCGAGGT	1.53e-05	Hepatocytes 2
NPC2_GGGTCCGAAAAA	1.53e-05	T cells
Heps1_GTGGACGCCCAC	1.52e-05	Hepatocytes 1
Heps2_CTTAGGAGCAGG	1.52e-05	Hepatocytes 1
Heps1_CCCATGTCGTGT	1.52e-05	Monocytes/Macrophages
NPC3_CAGGTTGTTTTT	1.52e-05	Monocytes/Macrophages
NPC3_TGTCCCGTGCAT	1.52e-05	NK cells
NPC4_CTCGAACGATAG	1.52e-05	Hepatocytes 2
HSC_TGAGCGGGACTG	1.52e-05	Sinusoidal endothelial cells
NPC1_GAGGACGTCAAG	1.52e-05	T cells
BEC_CTGATACAGTCA	1.52e-05	T cells
Heps1_CCACTCGAGCGT	1.51e-05	Hepatocytes 1
Heps1_CGAGTAAGTTTT	1.51e-05	Hepatocytes 1
Heps2_GGTCTCACACAA	1.51e-05	Hepatocytes 1
NPC2_GGTGCGCGCCGT	1.51e-05	Monocytes/Macrophages
NPC3_GCTGTTGTGACC	1.51e-05	Sinusoidal endothelial cells
HSC_GTCCTCAATGGT	1.51e-05	Cholangiocytes
HSC_CAGTGAGGGTCT	1.51e-05	Cholangiocytes
NPC1_CCGTATTTAATT	1.51e-05	T cells
NPC1_AAATACCCACTC	1.51e-05	NK cells
BEC_TTAAACAAAATA	1.5e-05	Erythrocytes
NPC4_TCTGTACGGCTC	1.5e-05	NK cells
NPC4_GATGTTGGGTGT	1.5e-05	T cells
NPC3_CTTTGATGCCTG	1.5e-05	Hepatocytes 1
NPC3_GCCTGTTCGCTA	1.5e-05	Hepatocytes 2
NPC3_CTTGTTCCTGGA	1.5e-05	Hepatocytes 2
HSC_CTATCCGAACCT	1.5e-05	Cholangiocytes
HSC_CTCTGTAACCTG	1.5e-05	Sinusoidal endothelial cells
BEC_CGGGAGGATGCC	1.5e-05	Plasma cells
Heps1_GGGTATCTCCGC	1.49e-05	Hepatocytes 2
BEC_CGGCGTGAGTAA	1.49e-05	Macrophages
Heps1_CTATCACCTAGA	1.49e-05	Monocytes/Macrophages
HSC_TACTCTCGTGAC	1.49e-05	Cholangiocytes
NPC1_CCCAATGAGCGG	1.49e-05	NK cells
Heps1_TCAGGAGCTTAA	1.48e-05	Hepatocytes 1
Heps1_CACGTCTTGGGA	1.48e-05	Hepatocytes 1
Heps1_TCGTAACCAAAT	1.48e-05	Hepatocytes 1
Heps2_GGTAGAGGAATA	1.48e-05	Hepatocytes 1
NPC1_GGTTATTATACT	1.48e-05	Neutrophils
BEC_TACTAATCTGCT	1.48e-05	Neutrophils
BEC_CGAGAATTCGGG	1.48e-05	Macrophages
Heps2_CTGCAACCCAAG	1.48e-05	Plasma cells
HSC_GAACTGGCGTCC	1.48e-05	Hepatocytes 1
NPC3_TCATGCAACGAA	1.48e-05	Hepatocytes 2
HSC_CAGCCCCGATTG	1.48e-05	Cholangiocytes
HSC_GTGCACTCAGGA	1.48e-05	Sinusoidal endothelial cells
BEC_CTGCAGTCTTTT	1.48e-05	Hepatocytes 1
Heps1_CGATTATGGTTC	1.47e-05	Hepatocytes 1
Heps2_CACTCGGATGCC	1.47e-05	Hepatocytes 1
Heps2_GTATCCATATTG	1.47e-05	Hepatocytes 1
Heps2_CGAAGTTTGAGA	1.47e-05	Hepatocytes 2
NPC1_TCCTTCGCGAGA	1.47e-05	Neutrophils
NPC2_TCAAGTAAATTT	1.47e-05	Neutrophils
NPC3_CCCCGTATACCC	1.47e-05	Pro-B cells
BEC_TTCCCACTGCGG	1.47e-05	Macrophages
NPC4_GAACCGACGGGA	1.47e-05	NK cells
NPC4_CTCACGGTGAAG	1.47e-05	T cells
NPC4_GTGCCTAATTAT	1.47e-05	Hepatocytes 2
HSC_CGCTTATAGGCC	1.47e-05	Sinusoidal endothelial cells
HSC_CCGAGAGAAAGC	1.47e-05	HSCs
NPC4_GTTCATGACTTT	1.47e-05	Sinusoidal endothelial cells
NPC4_GTACTATCTAGG	1.46e-05	Cholangiocytes
NPC2_GGGTGGGGTCAT	1.46e-05	Monocytes/Macrophages
NPC4_TGATGGCGTGGC	1.46e-05	NK cells
NPC4_CGCGGCACCTGT	1.46e-05	Hepatocytes 2
NPC2_CTGTTCCATGGA	1.46e-05	B cells
NPC1_GTCGTCCATGTA	1.46e-05	T cells
NPC1_GGACCGCCGACG	1.46e-05	T cells
NPC1_CTACCAAGGTAC	1.46e-05	NK cells
NPC1_CACACCGAAGTC	1.46e-05	NK cells
NPC1_CGTTGTAAGTTC	1.46e-05	NK cells
NPC1_GAACGTCAGTAA	1.46e-05	NK cells
BEC_GAGGTGACGATC	1.46e-05	NK cells
Heps1_CACATGGTTGGG	1.45e-05	Hepatocytes 2
Heps2_CTGAGCCGGACA	1.45e-05	Hepatocytes 1
NPC3_GGGGCAAGCCCT	1.45e-05	Neutrophils
NPC2_GTAGAATCAACG	1.45e-05	Neutrophils
HSC_TGATCAGTACTA	1.45e-05	Erythrocytes
NPC1_CACGGACCCTTT	1.45e-05	Plasma cells
NPC3_GTCAATCTCTCT	1.45e-05	Plasma cells
NPC4_CAGCGTGTGCAC	1.45e-05	Plasma cells
NPC3_CGTCGCCAACCA	1.45e-05	NK cells
NPC4_GAGACACGACGA	1.45e-05	Hepatocytes 2
HSC_CCGACACACGGG	1.45e-05	Monocytes/Macrophages
NPC1_CCCTCGGAATGC	1.45e-05	NK cells
NPC2_TTCGCACAGCCA	1.45e-05	NK cells
Heps1_GCTCAATCGCCA	1.44e-05	Hepatocytes 1
Heps1_GAGATTGCTCGA	1.44e-05	Hepatocytes 1
Heps1_CACTGACACTTT	1.44e-05	Hepatocytes 1
Heps2_CTTCCGGATTTT	1.44e-05	Hepatocytes 2
NPC1_GCAGAATTCATT	1.44e-05	Plasma cells
NPC3_GGAGTAGGCACA	1.44e-05	T cells
NPC3_TACTCACGCGCA	1.44e-05	NK cells
HSC_GTCACCATGTAA	1.44e-05	NK cells
NPC2_TCCAGGGGGAAA	1.44e-05	NK cells
Heps1_TTAACGCCCGAC	1.43e-05	Hepatocytes 1
Heps1_CGCAGTGTATAT	1.43e-05	Hepatocytes 1
HSC_CCTAATCACTTG	1.43e-05	Fibroblasts/Activated HSCs 2
HSC_CTACCCCGACAA	1.43e-05	Vascular endothelial cells
Heps1_TGGCCCGAATTA	1.42e-05	Hepatocytes 1
Heps2_GCGAACAGGTGG	1.42e-05	Hepatocytes 1
HSC_GGGCGATTGCTA	1.42e-05	Erythrocytes
HSC_TAAGCTCGTGCC	1.42e-05	Erythrocytes
NPC4_CTCTGACGAGAG	1.42e-05	Pro-B cells
NPC3_TCCGACTGTTTT	1.42e-05	Plasma cells
HSC_CTTTGCTGACTG	1.42e-05	Sinusoidal endothelial cells
BEC_TTTTACGAAAGC	1.42e-05	Sinusoidal endothelial cells
NPC4_CGCCTGTCCGTT	1.42e-05	Sinusoidal endothelial cells
NPC4_CTAACTCGTGTA	1.42e-05	Sinusoidal endothelial cells
NPC3_TGGAGAACGACC	1.42e-05	Hepatocytes 2
HSC_ACACAAGCTTTC	1.42e-05	Vascular endothelial cells
HSC_GGATTGAGACCT	1.42e-05	HSCs
NPC1_GTTCGTGAGCTG	1.42e-05	T cells
NPC1_TCTCCAGTGTAA	1.42e-05	NK cells
Heps2_TCAAATTTTGTT	1.41e-05	Hepatocytes 1
Heps2_CAGCAGTGTGGA	1.41e-05	Hepatocytes 2
NPC1_CCTTGCATGGAG	1.41e-05	Neutrophils
NPC2_CGTTACCATAAA	1.41e-05	Neutrophils
NPC1_GAGTTAGCCCAA	1.41e-05	Erythrocytes
NPC3_CTCGCTCCAATG	1.41e-05	Erythrocytes
NPC4_CGGCCGTTTAGC	1.41e-05	Pro-B cells
NPC4_TACCACTAGTTA	1.41e-05	Plasma cells
NPC1_TGATACGCACCT	1.41e-05	T cells
HSC_CCAGCGTGGCCT	1.41e-05	Hepatocytes 1
HSC_GAGCACACCGTG	1.41e-05	Cholangiocytes
HSC_TCAGGTGTGCAT	1.41e-05	Vascular endothelial cells
NPC1_CGGCGTACCCGA	1.41e-05	B cells
NPC1_CAACCATATCTG	1.41e-05	NK cells
NPC1_GAGTCTCCGCCC	1.41e-05	NK cells
NPC1_GGCTTCCCGGCG	1.41e-05	NK cells
NPC1_TGACGATTCAAT	1.41e-05	NK cells
BEC_AAAATACATCTA	1.41e-05	Hepatocytes 1
BEC_CGGATGTATCTT	1.41e-05	Hepatocytes 2
Heps1_GGGTTCTTCTTG	1.4e-05	Hepatocytes 2
Heps1_CTCACTGTGTTA	1.4e-05	Hepatocytes 1
BEC_ACTCAAGGTTAT	1.4e-05	Cholangiocytes
NPC4_CCTTGTCTCGAA	1.4e-05	Cholangiocytes
BEC_CTAGCATGCTCA	1.4e-05	Sinusoidal endothelial cells
NPC3_CATTACCCAGTA	1.4e-05	Hepatocytes 2
HSC_TCACAGTAATTT	1.4e-05	Cholangiocytes
BEC_CAGGAAGGTGCG	1.4e-05	HSCs
BEC_GCCATTACATGC	1.4e-05	T cells
Heps1_AACACCAGCGAC	1.39e-05	Hepatocytes 1
Heps1_CTCAGACCACGG	1.39e-05	Hepatocytes 1
Heps1_CTGCCCTATTCG	1.39e-05	Hepatocytes 1
Heps1_GGCCACTCCTCA	1.39e-05	Hepatocytes 1
NPC4_CGATAGAAATCG	1.39e-05	Hepatocytes 2
HSC_CCAGACTCATAT	1.39e-05	Cholangiocytes
HSC_CCCACACGGCAG	1.39e-05	Cholangiocytes
HSC_GGGGATACCAGT	1.39e-05	HSCs
NPC1_GAATAAGGGTTG	1.39e-05	B cells
NPC1_CCACTTGGAGGG	1.39e-05	T cells
NPC1_CGGGCCAATACC	1.39e-05	NK cells
BEC_GCCTGGTCTTCC	1.39e-05	NK cells
Heps1_TAACCCTAAGGC	1.38e-05	Hepatocytes 1
Heps1_TCCGTCCTGCAC	1.38e-05	Hepatocytes 1
Heps1_CTTTAGACAATG	1.38e-05	Hepatocytes 2
Heps1_CGCATACACTCA	1.38e-05	Plasma cells
NPC4_CTGTTCTAGTGC	1.38e-05	Sinusoidal endothelial cells
NPC3_TCGACCGGGGAC	1.38e-05	NK cells
NPC3_GAATACTATCGG	1.38e-05	T cells
NPC4_CGGGAGCCACTA	1.38e-05	Hepatocytes 2
NPC1_CCGCAATGGTGT	1.38e-05	NK cells
NPC2_CTACCCTCGTAT	1.38e-05	NK cells
Heps1_CAATGTAACCCC	1.37e-05	Hepatocytes 1
Heps1_GTTAGTAAATAC	1.37e-05	Hepatocytes 2
BEC_GTTAACTCGTTG	1.37e-05	Cholangiocytes
Heps2_GATGGCTGGTGT	1.37e-05	Hepatocytes 1
NPC1_TGACCACATATG	1.37e-05	T cells
NPC1_AAACCAAAGATT	1.37e-05	NK cells
NPC1_GTTGACTGCGAA	1.37e-05	NK cells
Heps1_GTGGCACTATAA	1.36e-05	Hepatocytes 1
Heps1_GTCGGATTATAA	1.36e-05	Hepatocytes 2
BEC_GGGGTTATGCGG	1.36e-05	Cholangiocytes
BEC_TCCATCGCGTTC	1.36e-05	Monocytes/Macrophages
NPC4_TCAACCGATGTC	1.36e-05	Hepatocytes 2
HSC_CTAACCGCTTAT	1.36e-05	NK cells
NPC4_GCATCTACAGTA	1.36e-05	Hepatocytes 2
NPC1_CCGAGTTGGCGT	1.36e-05	NK cells
Heps1_CGTGTTCAAAGA	1.35e-05	Hepatocytes 1
Heps1_CTTGGGTACGAC	1.35e-05	Hepatocytes 1
Heps2_CCTCCACGGACC	1.35e-05	Hepatocytes 1
Heps2_TCGAAAGTCGGC	1.35e-05	Hepatocytes 1
Heps2_CCGCGGGAGGGC	1.35e-05	Hepatocytes 2
Heps2_CGATACTCATTC	1.35e-05	Hepatocytes 2
HSC_CGGACGTGTGTG	1.35e-05	Erythrocytes
BEC_GTAACTCGCTTC	1.35e-05	Macrophages
BEC_CATAAGATGGCT	1.35e-05	Monocytes/Macrophages
NPC3_CTTGAATGCTAA	1.35e-05	Plasma cells
BEC_CTCACCTCATGG	1.35e-05	Sinusoidal endothelial cells
NPC3_CCTTGTCTAATG	1.35e-05	NK cells
NPC4_TGCTCGGCGTGG	1.35e-05	Hepatocytes 2
HSC_TGCGATCTTGGT	1.35e-05	Vascular endothelial cells
HSC_CCCCACGTCTTC	1.35e-05	HSCs
BEC_CATTAATGCGAT	1.35e-05	Hepatocytes 1
NPC1_CTGTCGTAAAGT	1.34e-05	Neutrophils
NPC2_CATCTTGACTGC	1.34e-05	Neutrophils
NPC3_AGCAATCCAGTT	1.34e-05	Plasma cells
NPC4_TAGCTACTGGAC	1.34e-05	Hepatocytes 2
NPC4_GCAGAGTCTGCA	1.34e-05	Hepatocytes 1
HSC_TCCTTGAAACTA	1.34e-05	Vascular endothelial cells
HSC_GACCGTTTCCTG	1.34e-05	Vascular endothelial cells
NPC2_GACACCGCAACG	1.34e-05	T cells
NPC1_GTCCGCATTTAG	1.34e-05	NK cells
NPC1_CTCGACCTTCCA	1.34e-05	NK cells
Heps1_GTGTCTCCACCC	1.33e-05	Hepatocytes 1
Heps2_GTGGACCCGATA	1.33e-05	Hepatocytes 2
Heps1_CGGTTCTAGCGA	1.33e-05	Plasma cells
NPC2_TACGACATAGTC	1.33e-05	Plasma cells
NPC1_TCGGCGGCCAGT	1.33e-05	Sinusoidal endothelial cells
NPC2_CGTCATCAGCGC	1.33e-05	Vascular endothelial cells
NPC4_CAGCTCCCTTAC	1.33e-05	Hepatocytes 1
HSC_GTGTATCTCCTG	1.33e-05	Vascular endothelial cells
NPC1_CTGAAGCGAAGC	1.33e-05	NK cells
NPC1_GATAATGCAGAG	1.33e-05	NK cells
NPC2_ACACACAAAGGT	1.33e-05	NK cells
BEC_TAGCATGTAGAG	1.33e-05	Hepatocytes 2
BEC_CACCTTTTAGTT	1.33e-05	T cells
Heps1_CGCGACCCTGGC	1.32e-05	Hepatocytes 1
NPC4_CTACAATCTGCT	1.32e-05	Sinusoidal endothelial cells
NPC3_TAAGTATGACAC	1.32e-05	NK cells
NPC4_CTGACCCCGTAT	1.32e-05	T cells
BEC_CGGCGACCCAAA	1.32e-05	Plasma cells
NPC1_GAAGGTGAGTCG	1.32e-05	T cells
NPC1_CCAATCCGACAT	1.32e-05	NK cells
NPC2_CAACCTCCTGTG	1.32e-05	NK cells
Heps1_AAACACGTCTTG	1.31e-05	Hepatocytes 2
Heps1_CAAATTGCGGCG	1.31e-05	Hepatocytes 1
Heps1_GAGAATACCTAG	1.31e-05	Cholangiocytes
Heps2_CTGACCGTACGA	1.31e-05	Hepatocytes 1
NPC1_GTGGCGTTAAGT	1.31e-05	Plasma cells
NPC3_TGCCAACCCTGA	1.31e-05	Plasma cells
Heps1_TCATGTCGGCCT	1.31e-05	Sinusoidal endothelial cells
NPC3_GTCGAGGTTAGG	1.31e-05	Sinusoidal endothelial cells
NPC3_GGCTGGCATCTC	1.31e-05	T cells
NPC4_CGCCGCTTCAGC	1.31e-05	Hepatocytes 2
NPC4_TTAACGCGGTAA	1.31e-05	Hepatocytes 2
NPC4_CCTGGCCGCGCA	1.31e-05	Hepatocytes 2
NPC1_CAAATGAGGGCA	1.31e-05	T cells
NPC1_CTCCGGTTTACC	1.31e-05	NK cells
NPC1_CGTGATGCAAAA	1.31e-05	NK cells
NPC1_GTCCGGCTTCGG	1.31e-05	NK cells
Heps1_CTTGCCCACTCA	1.3e-05	Hepatocytes 1
Heps1_CACGCACTCCGA	1.3e-05	Hepatocytes 1
Heps1_CCACCCTAATCC	1.3e-05	Hepatocytes 1
Heps1_TTCCCTAGTCGC	1.3e-05	Hepatocytes 2
Heps2_CTTGTCCAGACG	1.3e-05	Hepatocytes 1
Heps2_TCTCGATGCATG	1.3e-05	Plasma cells
NPC4_TAGAGACGCCAG	1.3e-05	NK cells
NPC3_GTACTTCTAGTT	1.3e-05	Hepatocytes 2
NPC1_CTGAGGCATTCT	1.3e-05	NK cells
NPC1_CCTTCTTCTGAA	1.3e-05	NK cells
NPC1_GCTGACACGCGA	1.3e-05	NK cells
BEC_GCACTTCGCTTG	1.3e-05	Hepatocytes 1
Heps1_CCTTGGAAAGGC	1.29e-05	Hepatocytes 2
Heps1_CATAAATGTTTG	1.29e-05	Hepatocytes 2
NPC2_TCGCCTTTGTGA	1.29e-05	Neutrophils
NPC2_CATGCTCGAGCT	1.29e-05	Neutrophils
BEC_CAAAGCCCAAGT	1.29e-05	Macrophages
NPC4_CCGTATATTTAG	1.29e-05	Vascular endothelial cells
NPC3_CCGGCCGACTCC	1.29e-05	NK cells
NPC3_CTTACAACTTCC	1.29e-05	T cells
HSC_TAGGACCGGTTC	1.29e-05	Cholangiocytes
HSC_GGGTTCCTGCGG	1.29e-05	Cholangiocytes
NPC1_GTCGCTGTACCA	1.29e-05	B cells
NPC1_CCGTCAGTGCCG	1.29e-05	T cells
NPC1_CAGCTGCCGCTA	1.29e-05	T cells
NPC4_CATTCGTATGGA	1.28e-05	Cholangiocytes
NPC4_GCGCCGGCCACC	1.28e-05	Plasma cells
NPC3_CGTAGTGTCACC	1.28e-05	NK cells
NPC3_CGTCAACCTCTC	1.28e-05	NK cells
HSC_CAAAACCTCATT	1.28e-05	NK cells
NPC3_CCTCCCGCGGAT	1.28e-05	Hepatocytes 2
HSC_AAACGCTCCCCT	1.28e-05	Vascular endothelial cells
HSC_CCGCGCGAAAAA	1.28e-05	Vascular endothelial cells
NPC1_GCAGCGATATGC	1.28e-05	T cells
NPC1_GACCAACCTCTA	1.28e-05	NK cells
NPC2_TATGCGGCTGAA	1.28e-05	NK cells
NPC1_GAGTTTCTAAGC	1.27e-05	Pro-B cells
HSC_CACGTCTCAGAA	1.27e-05	Sinusoidal endothelial cells
NPC3_TTCCGCGGGCGG	1.27e-05	NK cells
NPC3_CCTATGATCACG	1.27e-05	T cells
NPC4_GCGCAATGCCGC	1.27e-05	T cells
HSC_GTCCGCGCCAGC	1.27e-05	Cholangiocytes
HSC_CCCTAACCAAAT	1.27e-05	Monocytes/Macrophages
HSC_CCAAATAGGCAG	1.27e-05	Vascular endothelial cells
NPC1_CTGCCCTCCCAA	1.27e-05	T cells
NPC2_GGTGTGTAGTTC	1.27e-05	T cells
NPC2_CGGGTACACGCG	1.27e-05	T cells
NPC2_CGCCGTGAATCC	1.27e-05	T cells
NPC2_GTCAACGCACCT	1.27e-05	NK cells
Heps1_CCCCGGCGTTAA	1.26e-05	Hepatocytes 1
Heps1_GTCTACAATTAA	1.26e-05	Hepatocytes 1
NPC4_CCAGTCGTCATT	1.26e-05	Cholangiocytes
Heps2_CATTACTCAAAG	1.26e-05	Hepatocytes 1
Heps2_GGGTAGCACCTT	1.26e-05	Hepatocytes 2
BEC_CACGGTCTAACC	1.26e-05	Macrophages
NPC2_CGGTGCGTCACC	1.26e-05	Plasma cells
NPC4_GACCGAATCACT	1.26e-05	NK cells
HSC_GTGACAGCCTCA	1.26e-05	Cholangiocytes
NPC1_CGCCGACCTGGA	1.26e-05	B cells
NPC2_GGACCGGACTTC	1.26e-05	T cells
NPC1_CTTAGGCCAAGC	1.26e-05	NK cells
NPC1_TCATGTGCGCTA	1.26e-05	NK cells
BEC_GATCGGTGAGTA	1.26e-05	T cells
Heps1_CATCCATTCTCT	1.25e-05	Hepatocytes 1
Heps1_CGTGCCTCCACA	1.25e-05	Hepatocytes 1
Heps2_TAGACGTACCGT	1.25e-05	Hepatocytes 2
Heps2_GAAGCTCCGCGT	1.25e-05	Hepatocytes 2
Heps1_GGCTGTGTATGG	1.25e-05	Plasma cells
Heps1_CGTAAGTAACCA	1.25e-05	Plasma cells
NPC4_CAGTTGAATTCC	1.25e-05	Sinusoidal endothelial cells
NPC3_TGCCTGGGCGTC	1.25e-05	T cells
BEC_TAGAGAGTGTGG	1.25e-05	Plasma cells
NPC3_CAATGTGAACAC	1.25e-05	B cells
NPC1_GCATAGTCCAAC	1.25e-05	NK cells
NPC1_TTCACCTATCAG	1.25e-05	NK cells
NPC2_AACGCAACCAAT	1.25e-05	NK cells
BEC_CTTGCTCGCGTG	1.25e-05	Hepatocytes 1
BEC_CGCACTATTAAG	1.25e-05	Hepatocytes 1
BEC_GCAAGGCCTCGA	1.25e-05	Hepatocytes 1
Heps1_TCTGATGTCGTG	1.24e-05	Hepatocytes 2
Heps1_CCTGCGCTTGTG	1.24e-05	Hepatocytes 1
Heps2_CTATGCCCAGTA	1.24e-05	Hepatocytes 2
Heps2_CTGGACAATCAT	1.24e-05	Hepatocytes 2
BEC_TTGCTACGGGCA	1.24e-05	Monocytes/Macrophages
BEC_GACATACTGACT	1.24e-05	Sinusoidal endothelial cells
NPC3_CTGCTCTCACCG	1.24e-05	NK cells
NPC3_CACCCAGTGCAC	1.24e-05	T cells
NPC4_CCAACTCAAAAG	1.24e-05	T cells
HSC_CTTGCGCTCAGT	1.24e-05	Monocytes/Macrophages
NPC3_TTGCCGTCTCTT	1.24e-05	B cells
NPC1_CTACTACTCCCA	1.24e-05	T cells
NPC2_CTCCGGCCTTGG	1.24e-05	T cells
NPC2_TGTGCAACATTT	1.24e-05	T cells
NPC1_CCCTAAGCCTGC	1.24e-05	NK cells
NPC2_CGCTAACTCTCG	1.24e-05	NK cells
NPC2_GTTGAGCAAACA	1.24e-05	NK cells
BEC_CATCCCTTTCCA	1.23e-05	Neutrophils
NPC3_GAGCAGGGAACT	1.23e-05	T cells
NPC4_CTTGGTTCGCTA	1.23e-05	Hepatocytes 2
HSC_GGTCCACGAGAT	1.23e-05	Cholangiocytes
HSC_CTTATCACGCGG	1.23e-05	Monocytes/Macrophages
NPC1_TAAGAGTGCCGT	1.23e-05	NK cells
NPC1_CTAAGCTAGCTG	1.23e-05	NK cells
NPC1_CCGACCTACTAC	1.22e-05	Neutrophils
NPC3_CACCAAGGTGTG	1.22e-05	NK cells
NPC4_CGTCTAGATAAG	1.22e-05	T cells
NPC4_CTGCCGATCTCC	1.22e-05	NK cells
NPC4_TCGCTGTTTACT	1.22e-05	NK cells
HSC_CGTGCCCCCAGT	1.22e-05	Cholangiocytes
HSC_CAATTCGGCCTG	1.22e-05	Vascular endothelial cells
HSC_CCACTGGGACGT	1.22e-05	Lymphatic endothelial cells
NPC2_TCATGCTACGTA	1.22e-05	NK cells
Heps1_GTTCACCAACCA	1.21e-05	Hepatocytes 1
Heps1_TAGTCTCCCATC	1.21e-05	Hepatocytes 2
Heps2_CCGACTAGCGTG	1.21e-05	Hepatocytes 1
Heps2_CGGACAATGATC	1.21e-05	Hepatocytes 1
NPC4_TCTGCCCAGCAT	1.21e-05	Neutrophils
HSC_GGCCTTTTAGGG	1.21e-05	Erythrocytes
NPC2_CCTGCGAGAGTG	1.21e-05	Monocytes/Macrophages
NPC3_CGTGGCGGACCG	1.21e-05	Sinusoidal endothelial cells
NPC3_GAGTGTTAAGCC	1.21e-05	T cells
NPC4_CTGCCGCTTCGG	1.21e-05	NK cells
NPC4_GGATATGGAACG	1.21e-05	T cells
HSC_CTGGTGGTTCAC	1.21e-05	Vascular endothelial cells
BEC_CCTTTATTGTAA	1.21e-05	Plasma cells
NPC1_CATCTGCTTGCC	1.21e-05	T cells
Heps1_CCGTGCACCAAG	1.2e-05	Hepatocytes 1
Heps1_CTCTATAACGGC	1.2e-05	Hepatocytes 1
Heps1_CGTGTGTACAGT	1.2e-05	Hepatocytes 2
Heps1_TAAATTTCAACG	1.2e-05	Hepatocytes 1
NPC4_CACCCGTGGCTC	1.2e-05	Cholangiocytes
NPC2_CCCGGGAAACCT	1.2e-05	Neutrophils
BEC_CCGAAGATCGGT	1.2e-05	Macrophages
NPC4_CCGCAAAATACA	1.2e-05	Plasma cells
NPC3_CGGGATCTTACT	1.2e-05	T cells
NPC4_CTTTTCCTCCCA	1.2e-05	Hepatocytes 2
NPC4_CCCGCAGGCCTG	1.2e-05	Hepatocytes 2
BEC_CATTCACGGCTC	1.2e-05	HSCs
NPC2_CTTATGTTGGGC	1.2e-05	T cells
NPC1_GTTACGGTTTGT	1.2e-05	NK cells
NPC2_TGAATCCATCCT	1.2e-05	NK cells
Heps1_GAATGATGTCGG	1.19e-05	Hepatocytes 1
BEC_CAGCGATGGTTT	1.19e-05	Cholangiocytes
Heps2_GAATGTCATGGT	1.19e-05	Hepatocytes 1
NPC2_CCGGTAACAAGT	1.19e-05	Neutrophils
Heps1_GGGCACGGTCGT	1.19e-05	Monocytes/Macrophages
NPC3_TCCATTAACTAC	1.19e-05	Hepatocytes 2
HSC_GCCGTGCACTTG	1.19e-05	Cholangiocytes
NPC1_CGGTGGAATCAC	1.19e-05	T cells
NPC2_GCCAGGTGATTT	1.19e-05	T cells
NPC1_CCTTCTGTTCCA	1.19e-05	NK cells
Heps1_CTAAACGGCTCG	1.18e-05	Hepatocytes 1
NPC1_GGACACAACTGG	1.18e-05	Plasma cells
BEC_CTTGGGAAACCA	1.18e-05	Sinusoidal endothelial cells
NPC4_AACCGCCCTCAG	1.18e-05	Sinusoidal endothelial cells
NPC3_CTACAGGTCCAG	1.18e-05	T cells
NPC3_CTTACATACTCG	1.18e-05	T cells
NPC3_CGCTACCTGCAA	1.18e-05	Hepatocytes 2
NPC3_TGTCGTAACGTA	1.18e-05	Hepatocytes 2
HSC_CACCATCTAAAT	1.18e-05	Vascular endothelial cells
BEC_CCAAGGAGGCGG	1.18e-05	Hepatocytes 1
BEC_CTCGATCCAATT	1.18e-05	NK cells
Heps1_GTGTTCTAAGGC	1.17e-05	Hepatocytes 1
Heps1_CCTCGATAACTG	1.17e-05	Hepatocytes 1
Heps1_TTCCCCACAACC	1.17e-05	Hepatocytes 2
Heps2_CATGCATTGAGG	1.17e-05	Hepatocytes 1
NPC2_TCAACCTCCGCT	1.17e-05	Neutrophils
NPC4_CCTGATATCTCT	1.17e-05	Hepatocytes 2
NPC4_TCCCGTTGCCAG	1.17e-05	NK cells
NPC3_CCAAGGGTGTCA	1.17e-05	Hepatocytes 2
HSC_CTTACGCTGCGG	1.17e-05	Cholangiocytes
HSC_CAACTATCTTCG	1.17e-05	Monocytes/Macrophages
NPC1_GGGCCATTCCCA	1.17e-05	NK cells
NPC2_GGGACAGCTCTA	1.17e-05	NK cells
BEC_TCTCGAAGACTG	1.17e-05	T cells
Heps1_CGTGCGACCAGG	1.16e-05	Hepatocytes 2
HSC_GTCCACAGATTA	1.16e-05	Erythrocytes
NPC4_TGGCTAGAGATC	1.16e-05	Monocytes/Macrophages
NPC4_TCCCCCTAGACG	1.16e-05	T cells
HSC_GACGCCAATCTC	1.16e-05	Cholangiocytes
HSC_TACTGTGATTAG	1.16e-05	Plasma cells
NPC2_CTCTCCGTGCTT	1.16e-05	T cells
NPC2_CCACACAGTGTA	1.16e-05	T cells
BEC_ACGACGGACACT	1.16e-05	Hepatocytes 1
Heps1_TGCCGGGGCTCA	1.15e-05	Hepatocytes 1
Heps2_CATAGAGGTACA	1.15e-05	Hepatocytes 1
Heps2_CATGTGCTATCG	1.15e-05	Hepatocytes 1
NPC1_CCATTTCTTTCT	1.15e-05	Plasma cells
NPC4_CGTGAGCCAACG	1.15e-05	Plasma cells
NPC3_GTAACGCGTCCC	1.15e-05	T cells
HSC_GTCTAGCCCCAA	1.15e-05	Cholangiocytes
HSC_CCGCCTCGTGCG	1.15e-05	Cholangiocytes
NPC1_GCGAAGGACAAC	1.15e-05	T cells
NPC2_CGAGACAATCAT	1.15e-05	NK cells
BEC_GGGCTAAGGAGA	1.15e-05	Hepatocytes 2
Heps2_CACGACCTATCT	1.14e-05	Hepatocytes 1
NPC3_CAGCGCTATTGA	1.14e-05	Pro-B cells
HSC_CAGTGAGCTCAA	1.14e-05	Sinusoidal endothelial cells
NPC4_CCGCCATCGTTG	1.14e-05	T cells
NPC4_GAAGGTCTATAG	1.14e-05	Hepatocytes 2
HSC_CATCGTGAACGT	1.14e-05	Lymphatic endothelial cells
NPC2_CTGGAACAGTTG	1.14e-05	Mast cells
NPC1_TCCGGACCCGGC	1.14e-05	T cells
NPC2_TACCTAGACACA	1.14e-05	NK cells
NPC2_CTTTGCACAATT	1.14e-05	NK cells
BEC_CGTCCGCTTTCA	1.14e-05	Hepatocytes 1
BEC_CAACCACGTGGC	1.14e-05	Hepatocytes 2
Heps1_CAATGTGGTGCT	1.13e-05	Hepatocytes 2
Heps2_GTCAGCCACGTG	1.13e-05	Hepatocytes 2
NPC1_GCTGGCGCGGTC	1.13e-05	Erythrocytes
Heps1_CTTGTTCCTAAC	1.13e-05	Monocytes/Macrophages
NPC4_TATAAGTACATT	1.13e-05	Hepatocytes 2
NPC1_GTGATCTATCGA	1.13e-05	NK cells
NPC1_TGGGAAGTGTCT	1.13e-05	NK cells
NPC1_CGTCGTAGTCGC	1.13e-05	NK cells
NPC2_TCACAATTAGTA	1.13e-05	NK cells
NPC2_TACATCGCTTAT	1.13e-05	NK cells
NPC2_CCCCGGTTCTTC	1.13e-05	NK cells
Heps1_CTTTATACATCC	1.12e-05	Hepatocytes 1
NPC4_TAAGGCAGAGGG	1.12e-05	Cholangiocytes
NPC4_GTGATAAAATCG	1.12e-05	Erythrocytes
NPC3_CACGGAGGTACG	1.12e-05	NK cells
NPC3_GTATGCGCAACG	1.12e-05	Hepatocytes 2
HSC_CCTTCTAGAACG	1.12e-05	Monocytes/Macrophages
NPC2_GCTGAAAACAAA	1.12e-05	T cells
NPC1_TACGGTCAGCAG	1.12e-05	NK cells
NPC1_TGCATCTCATCT	1.12e-05	NK cells
NPC1_TATGACACACTC	1.12e-05	NK cells
BEC_CCGTGCTTCGCA	1.12e-05	T cells
Heps1_CAGCCGGTGCCG	1.11e-05	Hepatocytes 2
Heps1_GTGTTGAGGACG	1.11e-05	Hepatocytes 1
Heps2_CGACCCAAGCTT	1.11e-05	Hepatocytes 1
Heps1_CAGTTGCAGTAG	1.11e-05	Neutrophils
HSC_GTCCGGGTCCCC	1.11e-05	Pro-B cells
NPC2_CTTAGAGTGACA	1.11e-05	Monocytes/Macrophages
NPC3_CCTCTCCAAGCA	1.11e-05	Sinusoidal endothelial cells
NPC3_GCTCACGGCAGC	1.11e-05	T cells
NPC4_CCAAGATCGAGT	1.11e-05	NK cells
NPC4_CGTCATTCACAC	1.11e-05	Hepatocytes 2
NPC3_GTCGTAAGCAAT	1.11e-05	B cells
NPC4_CACTTAAGAGAG	1.11e-05	B cells
NPC1_GCTCGCGAAAGT	1.11e-05	T cells
NPC2_TGCCACCTATTC	1.11e-05	T cells
NPC1_CGCTTTTGTAAA	1.11e-05	NK cells
NPC1_TCAAGCCTCTCG	1.11e-05	NK cells
Heps1_CCGGAACTACTT	1.1e-05	Hepatocytes 1
Heps2_CCGACGCTAAGG	1.1e-05	Hepatocytes 2
Heps2_CCGTTTTCAATC	1.1e-05	Hepatocytes 1
NPC2_GTTCTACAAGAC	1.1e-05	Neutrophils
HSC_CGTTTGATATCT	1.1e-05	Erythrocytes
NPC4_GACCGACATAGG	1.1e-05	Plasma cells
NPC3_GAATCCCGGCCT	1.1e-05	NK cells
NPC3_CAGACGCAATGT	1.1e-05	Hepatocytes 1
NPC3_GAGGACACCATG	1.1e-05	Hepatocytes 2
NPC4_CGCTCCCTTCGC	1.1e-05	Hepatocytes 2
NPC1_CCGCCTGGCAAC	1.1e-05	T cells
NPC2_TAATAAGAGTTT	1.1e-05	NK cells
Heps1_CCTACCGGAAAC	1.09e-05	Hepatocytes 2
Heps2_CAGACAATTATG	1.09e-05	Hepatocytes 1
Heps2_GGATCAGACTAG	1.09e-05	Pro-B cells
NPC3_GCGTCGAATCCG	1.09e-05	Sinusoidal endothelial cells
NPC4_CATCACCCATCT	1.09e-05	Sinusoidal endothelial cells
HSC_GTCGTAAGCTAT	1.09e-05	Vascular endothelial cells
NPC1_TATCCGTATAGC	1.09e-05	T cells
NPC2_GCTCAGTAGTAC	1.09e-05	NK cells
NPC2_CAGTATTGTAGA	1.09e-05	NK cells
Heps1_TCAGAATCTTGG	1.08e-05	Hepatocytes 1
Heps2_CTACAGCCTTCG	1.08e-05	Hepatocytes 1
Heps2_GTTGTCGTGGAG	1.08e-05	Hepatocytes 1
Heps2_CCGCTAACGTCT	1.08e-05	Hepatocytes 2
NPC2_TGCAGCCCTCGA	1.08e-05	Neutrophils
NPC3_TGATGGCGTGGC	1.08e-05	NK cells
NPC3_CTTCATGTCCTT	1.08e-05	Hepatocytes 2
HSC_TATGATAGTCAT	1.08e-05	Cholangiocytes
HSC_GCAGTGAAGATC	1.08e-05	Cholangiocytes
NPC1_TGACTCCACTAA	1.08e-05	B cells
BEC_CCCTAACCCTGC	1.08e-05	B cells
NPC1_CCACCGGAATCG	1.08e-05	NK cells
Heps2_GGTTAAGTACGG	1.07e-05	Hepatocytes 2
Heps1_GCTGCTAATGGA	1.07e-05	Monocytes/Macrophages
BEC_CCCGTTTTCCCA	1.07e-05	Monocytes/Macrophages
NPC3_CACCATTCAACT	1.07e-05	NK cells
NPC3_TCGAGTTCTAGG	1.07e-05	T cells
NPC4_ACAACGGTCATA	1.07e-05	NK cells
NPC3_GCTGCACGCTAG	1.07e-05	Hepatocytes 2
HSC_TGTAGCGTTCTG	1.07e-05	Cholangiocytes
HSC_TATCTGTTACTA	1.07e-05	Cholangiocytes
BEC_TTCTGCTCCTAC	1.07e-05	Plasma cells
NPC1_CCATCCATGGTA	1.07e-05	T cells
NPC1_CTTACGCGCTTT	1.07e-05	T cells
NPC1_GGATCCTCCTCT	1.07e-05	NK cells
Heps1_CGCCCGCCCGAA	1.06e-05	Hepatocytes 1
Heps2_CCTAAAATATGA	1.06e-05	Hepatocytes 1
Heps2_CCTCGAGTAACA	1.06e-05	Hepatocytes 2
Heps2_CGAGATGCTAGA	1.06e-05	Hepatocytes 1
Heps2_GTCACTGCCAAA	1.06e-05	Hepatocytes 1
NPC1_TAAAAAGACGGC	1.06e-05	Pro-B cells
NPC4_CACAACGTAATC	1.06e-05	Pro-B cells
NPC3_GGTCACCGTGAG	1.06e-05	NK cells
NPC4_AACCGACCTATG	1.06e-05	NK cells
NPC4_GCACAGCTTCCA	1.06e-05	NK cells
NPC4_CCATGATCGTTC	1.06e-05	T cells
NPC4_CGCATACCAGTG	1.06e-05	Hepatocytes 2
NPC4_CTGTCGGGGTTC	1.06e-05	Hepatocytes 2
HSC_TCACAGTCAGCG	1.06e-05	Vascular endothelial cells
NPC1_TGCGTAGTACCG	1.06e-05	T cells
NPC1_CGCTGATGGACT	1.06e-05	NK cells
BEC_CTTTGGAACGCT	1.06e-05	Hepatocytes 1
BEC_CCATTACATCTA	1.06e-05	T cells
Heps1_CCTTTGCTTGGT	1.05e-05	Hepatocytes 1
Heps1_GCTGCGGCCGTA	1.05e-05	Hepatocytes 1
Heps1_TCCGTCAATTCG	1.05e-05	Hepatocytes 1
Heps2_GGACGCAACGGA	1.05e-05	Hepatocytes 1
Heps2_CAAGGGATACGC	1.05e-05	Hepatocytes 1
Heps2_GTCCTGCAGCAG	1.05e-05	Hepatocytes 1
Heps2_GCACTCAATGAA	1.05e-05	Hepatocytes 1
NPC3_TCAGGCAATGCG	1.05e-05	NK cells
NPC4_GGACCGCTATAC	1.05e-05	NK cells
NPC3_CTCATTTAAAGC	1.05e-05	Hepatocytes 1
NPC3_CGCGTGCGAAAT	1.05e-05	Hepatocytes 2
NPC3_TCGCGGGACAAT	1.05e-05	Hepatocytes 2
HSC_GTCAGCGTCACG	1.05e-05	Monocytes/Macrophages
HSC_CATGCTATTCTG	1.05e-05	Plasma cells
Heps1_CCACAATGCTGG	1.04e-05	Hepatocytes 1
Heps1_CCTTCGTGCCAG	1.04e-05	Hepatocytes 1
Heps1_GGCTAAGGTCTG	1.04e-05	Hepatocytes 1
NPC3_CTGTTCTAGTGC	1.04e-05	Sinusoidal endothelial cells
NPC4_CGTACCTGGTTT	1.04e-05	Sinusoidal endothelial cells
HSC_CTGCCCCTTGCC	1.04e-05	Cholangiocytes
NPC1_CGATCCGCGGAC	1.04e-05	NK cells
NPC1_GCACTATTATTA	1.04e-05	NK cells
BEC_GCAAATCCCAGA	1.04e-05	Hepatocytes 1
Heps1_CAGACCCGGGAT	1.03e-05	Hepatocytes 2
Heps1_CAAGATTGGTAA	1.03e-05	Hepatocytes 2
HSC_CCGAGAGTTAAT	1.03e-05	Erythrocytes
Heps1_GCGACTTATAGA	1.03e-05	Monocytes/Macrophages
NPC4_ACGCGAGCTTTA	1.03e-05	Monocytes/Macrophages
NPC4_CCGGACTTAATG	1.03e-05	Monocytes/Macrophages
NPC4_TGAGTAGAACAC	1.03e-05	Sinusoidal endothelial cells
NPC4_CACACCTGATCT	1.03e-05	Hepatocytes 2
HSC_TGTAACAAACTC	1.03e-05	Cholangiocytes
HSC_GAAGCCGGACGA	1.03e-05	Monocytes/Macrophages
NPC1_CACACGGGCTCA	1.03e-05	T cells
NPC1_GTTGCTATACAA	1.03e-05	NK cells
NPC1_CAAGTAGTCGAT	1.03e-05	NK cells
Heps1_CGTGATAGTTGG	1.02e-05	Hepatocytes 2
BEC_CGATTCGCCGTT	1.02e-05	Cholangiocytes
NPC3_TAGGCAACATTG	1.02e-05	T cells
NPC1_CCCGACGATCTA	1.02e-05	Monocytes/Macrophages
NPC3_GCTTCACATCGG	1.02e-05	Monocytes/Macrophages
NPC3_GTATGGACCCGG	1.02e-05	NK cells
NPC4_TCCATGACCACG	1.02e-05	NK cells
NPC3_CCAACGAGTCGC	1.02e-05	Hepatocytes 1
NPC3_CCTTGATCCTAT	1.02e-05	Hepatocytes 2
NPC3_GCGCTCCATACC	1.02e-05	Hepatocytes 2
NPC3_CGCGCTTTGGCC	1.02e-05	Hepatocytes 2
HSC_CTCTGTAACGTA	1.02e-05	Cholangiocytes
HSC_TGCAAGTGCATT	1.02e-05	Monocytes/Macrophages
HSC_TAATCCGCACAA	1.02e-05	Vascular endothelial cells
NPC2_GAGTCTTGCCCA	1.02e-05	NK cells
NPC2_CCTACAGGGTTC	1.02e-05	NK cells
NPC2_CAGCAGGGCGGT	1.02e-05	NK cells
BEC_CCCGACATTTCG	1.02e-05	Hepatocytes 1
Heps2_TGCTTTGCCGAT	1.01e-05	Cholangiocytes
Heps2_CCAGAGCTGCCG	1.01e-05	Hepatocytes 2
BEC_CTTCCTTCAACT	1.01e-05	Sinusoidal endothelial cells
NPC4_GTTCGGGTGACG	1.01e-05	Hepatocytes 2
HSC_CGGACGCATTGT	1.01e-05	Cholangiocytes
HSC_GCGACTGCTAGG	1.01e-05	Cholangiocytes
NPC1_CCCCGTTAGCAT	1.01e-05	NK cells
NPC1_TATTACGATCCC	1.01e-05	T cells
NPC1_GTTTTAGGGTTA	1.01e-05	NK cells
NPC2_GAAACGTCTGGG	1.01e-05	NK cells
BEC_CCTGATGCCTAT	1.01e-05	NK cells
Heps1_AAAAATAGTGGA	1e-05	Hepatocytes 1
Heps2_AAAAACCGCGGG	1e-05	Hepatocytes 2
Heps1_GTGAGTTCGCAG	1e-05	Neutrophils
NPC1_TACAGCGGACGA	1e-05	Neutrophils
NPC1_CGTTATGGGTGA	1e-05	Plasma cells
NPC3_ACGTGGATATAG	1e-05	Hepatocytes 2
HSC_GTCGACGTGAAC	1e-05	Cholangiocytes
NPC1_CATATGTCAGGC	1e-05	NK cells
NPC2_CCTACGCCGTCT	1e-05	NK cells
BEC_CTTTCCGCCTAG	1e-05	Hepatocytes 1
Heps1_GATCGACGGGCA	9.98e-06	Hepatocytes 2
Heps2_GCCATAGGGGAG	9.98e-06	Hepatocytes 1
NPC1_GTTGATCAAAAT	9.96e-06	Plasma cells
NPC3_GCTATACATTGA	9.94e-06	T cells
Heps1_CGTTATTTACAA	9.93e-06	Hepatocytes 1
NPC2_CGGCTCAATGGA	9.93e-06	T cells
Heps2_CGATTTGCTTTC	9.92e-06	Hepatocytes 1
HSC_CGAGGGAGTAGG	9.92e-06	Vascular endothelial cells
NPC3_ACAAAACCTCAG	9.9e-06	Pro-B cells
Heps1_CGTTGATTGTGA	9.89e-06	Hepatocytes 2
NPC1_TAGCCCGCCTGG	9.89e-06	Neutrophils
HSC_CGCGCCGCGGAT	9.89e-06	Cholangiocytes
Heps1_GCAGTCCTCGTG	9.88e-06	Hepatocytes 1
NPC4_CCTTGCTCGCAT	9.87e-06	NK cells
NPC4_TACATCGACATA	9.86e-06	T cells
NPC1_CGCCTCCCAAGG	9.86e-06	T cells
NPC4_GATCTAGCGGTC	9.84e-06	Vascular endothelial cells
HSC_CCCAAGTGAGTG	9.84e-06	Cholangiocytes
NPC1_CGTGTTCCACAT	9.84e-06	T cells
NPC4_CCAGGGAAGCAG	9.83e-06	Hepatocytes 1
NPC1_GACGCGGTTGCC	9.83e-06	NK cells
NPC2_CAAACCCTGCAA	9.83e-06	NK cells
NPC3_GATGAGTTCTTC	9.82e-06	Monocytes/Macrophages
BEC_CCTGGGCAATAG	9.8e-06	Sinusoidal endothelial cells
NPC4_CCAACGAGTCGC	9.8e-06	Hepatocytes 2
HSC_CCGTAGGTGTAA	9.8e-06	Cholangiocytes
NPC1_CGCCGCGCTTGC	9.8e-06	B cells
NPC1_CGCAGGGACTGT	9.8e-06	T cells
HSC_TCACGTCCGAAC	9.79e-06	Neutrophils
NPC2_TCAGCGTCAGTT	9.79e-06	T cells
NPC1_CACGAGGCGTCA	9.79e-06	NK cells
BEC_CTACATCGTGTT	9.79e-06	T cells
BEC_GTCCTGGATTTC	9.77e-06	Sinusoidal endothelial cells
NPC3_TGATGAAGCGAC	9.77e-06	Hepatocytes 1
BEC_GAGCTGAATGAG	9.74e-06	Plasma cells
NPC1_GCCAGAGATAAT	9.74e-06	NK cells
NPC4_CTTGAGGCCATT	9.73e-06	Hepatocytes 2
HSC_GTGAACAAGTGC	9.72e-06	Sinusoidal endothelial cells
Heps1_CGAGCGCGATGA	9.71e-06	Hepatocytes 2
Heps2_CCCCCACTCTGA	9.71e-06	Hepatocytes 1
Heps1_CTGCAATATTGG	9.7e-06	Hepatocytes 1
BEC_TCCACTCGTATA	9.7e-06	Plasma cells
Heps2_CCATCCGATCCA	9.69e-06	Hepatocytes 1
NPC3_TCACAGTAGAGA	9.69e-06	T cells
NPC4_GATACGGACGCC	9.69e-06	NK cells
NPC1_TTAACACAATAA	9.69e-06	NK cells
Heps1_TAGAACGTGACT	9.67e-06	Hepatocytes 1
NPC2_TGCCGGCCTTTA	9.67e-06	Neutrophils
NPC1_CTACCGGGCCCG	9.67e-06	T cells
NPC2_CCGTGTAGGCAA	9.67e-06	T cells
NPC2_TGCTTGATTCGT	9.66e-06	Hepatocytes 2
HSC_TGTGAAGCGGCG	9.64e-06	Cholangiocytes
HSC_CTAGCGCGCCAT	9.64e-06	HSCs
Heps1_TGTCATACTTGG	9.63e-06	Hepatocytes 1
Heps2_GCGGCTGGGAAT	9.63e-06	Hepatocytes 2
HSC_CGTCCGGACGTT	9.63e-06	Fibroblasts/Activated HSCs 2
BEC_AACAGCAACACT	9.62e-06	Hepatocytes 1
NPC2_CCCAACGCAACC	9.61e-06	Cholangiocytes
NPC4_CCTCCGTCCGAT	9.61e-06	Pro-B cells
NPC3_CTCCAGTCAGCT	9.61e-06	Hepatocytes 2
NPC2_CACCAAGTTGAG	9.59e-06	T cells
NPC2_GAAGGTTACATG	9.58e-06	Macrophages
NPC4_CCTCGAATAGCG	9.58e-06	Plasma cells
NPC4_GGACTCCCATTG	9.58e-06	Plasma cells
NPC3_GCATAATTCTGC	9.58e-06	Hepatocytes 2
NPC4_GTGGCGGTGCTT	9.58e-06	Hepatocytes 2
NPC3_CCGGTTTGGTCA	9.56e-06	T cells
NPC1_CTACGTTCCTGA	9.56e-06	B cells
NPC2_CCCTAATCGCGT	9.56e-06	T cells
Heps2_ACAAAACACGCT	9.55e-06	Hepatocytes 1
NPC4_CAGCTTTCCGAC	9.55e-06	NK cells
NPC2_GATGCCGGGAGT	9.55e-06	T cells
Heps1_CATCGAGTAGAT	9.54e-06	Hepatocytes 2
NPC4_GAACTAAACGAC	9.54e-06	B cells
NPC3_TGTGCACCCAGC	9.53e-06	Plasma cells
NPC4_GTCGCAGGTACA	9.53e-06	Hepatocytes 2
HSC_GCCAACTGGCCC	9.53e-06	Sinusoidal endothelial cells
NPC1_CACTCACGAGGC	9.53e-06	NK cells
Heps1_TGCGCCAATCCC	9.51e-06	Hepatocytes 1
Heps2_CCATCATCAGTC	9.51e-06	Hepatocytes 1
HSC_GAGATTTGCCAA	9.51e-06	Cholangiocytes
BEC_CCCGCCGGGGCG	9.5e-06	Monocytes/Macrophages
HSC_GGCGACGCTCTG	9.49e-06	Erythrocytes
Heps1_CGTTGCTTATTA	9.48e-06	Hepatocytes 1
NPC4_CGCGGTTCACCG	9.48e-06	T cells
NPC2_GTGAAAGACGTA	9.48e-06	T cells
NPC1_GTGAGGAAGCAG	9.47e-06	NK cells
NPC1_GACAACAAACGT	9.47e-06	NK cells
BEC_GTGGCCGCGCTA	9.47e-06	Hepatocytes 1
NPC1_CGTTTCGCTAAT	9.46e-06	NK cells
NPC3_GTTGGCTTTACT	9.45e-06	Cholangiocytes
Heps2_CCTGCATCCTAA	9.45e-06	Hepatocytes 2
NPC3_GGGGTTACCAAA	9.45e-06	Sinusoidal endothelial cells
NPC3_CAGTCATTACGT	9.45e-06	NK cells
NPC1_CGTTTGTGACTC	9.45e-06	T cells
Heps1_GATTAAGGATTC	9.44e-06	Hepatocytes 2
NPC4_CGTGTGCTAGCA	9.44e-06	Hepatocytes 2
NPC4_GTTCCTCATTTT	9.42e-06	Cholangiocytes
Heps2_TAAATAGCGAGT	9.42e-06	Hepatocytes 2
HSC_CGGTTCTCTTGC	9.41e-06	Erythrocytes
Heps2_CGTAGCAAACCA	9.4e-06	Hepatocytes 1
HSC_GCTACCGGCGCG	9.4e-06	Cholangiocytes
HSC_GTGTTGTCTCAG	9.39e-06	Pro-B cells
NPC3_CAGGATGCGGAC	9.39e-06	Sinusoidal endothelial cells
BEC_CAAGTGTTTTTC	9.39e-06	Sinusoidal endothelial cells
BEC_GTAGATTGGAAG	9.39e-06	Hepatocytes 2
NPC4_GCAGCACACTGC	9.38e-06	Hepatocytes 2
HSC_CTTTTGTTAGTC	9.38e-06	Sinusoidal endothelial cells
HSC_CGTGCGTCGCGG	9.36e-06	Pro-B cells
BEC_CACGTTGCTCCG	9.35e-06	Monocytes/Macrophages
NPC3_CGTGCTAGTATT	9.34e-06	Hepatocytes 2
NPC1_TGTCAGCGCTCA	9.34e-06	NK cells
Heps1_CAAAGAGTATCT	9.33e-06	Hepatocytes 1
Heps2_CGCCGCGCAAGA	9.33e-06	Hepatocytes 1
HSC_GCGGGGACGCAC	9.33e-06	Cholangiocytes
NPC1_CGCAAATAGGAC	9.33e-06	NK cells
Heps1_GGAGCGAGTCAT	9.31e-06	Hepatocytes 1
NPC2_CCCGGCTCGAGG	9.31e-06	Hepatocytes 2
HSC_GATCAACCTGAG	9.3e-06	Cholangiocytes
NPC1_GGCGCTGGCCCA	9.3e-06	NK cells
NPC1_CCAGTCCAGGAT	9.27e-06	Monocytes/Macrophages
HSC_CCGTGCCCAACA	9.27e-06	Vascular endothelial cells
NPC1_CGCATTAAATTT	9.27e-06	NK cells
HSC_CACCTAACCCAT	9.26e-06	Vascular endothelial cells
BEC_GAAACAATGAAC	9.24e-06	Sinusoidal endothelial cells
NPC4_TTAATTGCCAGT	9.24e-06	Hepatocytes 2
NPC1_CCCAAATTCTCC	9.23e-06	Neutrophils
NPC4_TGCCTGGTTTGC	9.23e-06	NK cells
NPC1_TACCTTCTAAGA	9.22e-06	NK cells
Heps1_CAATGTATGACG	9.21e-06	Hepatocytes 1
NPC4_CTATAAGTCCTC	9.21e-06	T cells
NPC1_CCTAGGAAATCA	9.21e-06	NK cells
NPC2_GTCATGTAGAGA	9.21e-06	NK cells
Heps1_TCTCAGCCAGTA	9.2e-06	Hepatocytes 2
NPC3_CTCACAAGGGTC	9.2e-06	Sinusoidal endothelial cells
HSC_CGCGACCAAAAG	9.2e-06	Cholangiocytes
NPC3_CTCCTCGCACCC	9.19e-06	NK cells
NPC3_ACGTTGAACTAT	9.19e-06	Hepatocytes 2
NPC1_CGCAGTGTCACT	9.18e-06	Neutrophils
NPC1_GGGTAACAGCTG	9.18e-06	NK cells
NPC3_TCTTGACCTGCC	9.17e-06	T cells
NPC4_GCGTATCCTTTG	9.17e-06	NK cells
Heps2_CTCTCACCCTTA	9.16e-06	Hepatocytes 1
Heps2_GGGATCAAGGAT	9.16e-06	Hepatocytes 1
NPC3_CGGCCGTATTTT	9.16e-06	NK cells
Heps1_CAGTTCCGTGCT	9.15e-06	Hepatocytes 1
NPC4_GAGTGAATTCCG	9.15e-06	T cells
NPC1_GGTTACATGCGC	9.15e-06	NK cells
Heps1_GGTCTCGACGCG	9.14e-06	Hepatocytes 1
NPC2_CTCGTCCTCTTC	9.14e-06	Neutrophils
NPC4_CGATGTCGCAGG	9.13e-06	Hepatocytes 2
HSC_TAGCACACGCGT	9.13e-06	Vascular endothelial cells
Heps2_CCGACCTAGTAT	9.12e-06	Hepatocytes 1
HSC_TGTCGCCTTAGC	9.12e-06	Sinusoidal endothelial cells
Heps1_CATCTTATTGAG	9.11e-06	Hepatocytes 1
NPC3_TTCCTGACCACA	9.11e-06	T cells
HSC_CCGACGCACAGG	9.1e-06	Plasma cells
NPC4_CCAGGGAACTGC	9.09e-06	Hepatocytes 2
NPC1_CTGCCAGTCAAC	9.08e-06	NK cells
BEC_TGGGCTAGAACT	9.08e-06	Cholangiocytes
Heps2_CGCCATACCCTA	9.08e-06	Hepatocytes 2
NPC4_TCCCGGTCGTGT	9.08e-06	Neutrophils
NPC3_GTAGGGGGGCGA	9.07e-06	T cells
NPC4_CTTTGGTGTGAC	9.07e-06	NK cells
NPC3_CTGACTACCGAC	9.06e-06	Plasma cells
Heps2_GGAAAGTGAGGA	9.05e-06	Hepatocytes 1
NPC4_TATCGCCCCTAC	9.04e-06	T cells
NPC4_CCATGTTAAGGT	9.02e-06	Plasma cells
NPC1_GACAACAGAAGC	9.02e-06	NK cells
NPC4_GGCGTAGGCTGG	9e-06	NK cells
NPC1_TGTTCACCCCCG	9e-06	NK cells
Heps1_CCGATAGTCGAA	8.99e-06	Hepatocytes 1
NPC3_TTAGCGTGAAGC	8.99e-06	T cells
Heps2_CAGGAATTTTGC	8.98e-06	Hepatocytes 2
HSC_CCAAGTGCTTAT	8.97e-06	HSCs
Heps1_GGTCTCCCCGCT	8.96e-06	Hepatocytes 1
NPC3_CTAACCGGATTG	8.96e-06	NK cells
NPC4_CAACCCCTAAAC	8.96e-06	Hepatocytes 2
BEC_CTAAAAAACGGT	8.94e-06	Plasma cells
NPC2_CTAACGCCAATC	8.94e-06	NK cells
BEC_TAAAATTCCAAC	8.94e-06	T cells
BEC_GTCACTAAGCGT	8.93e-06	Macrophages
NPC4_CCAGAAATTTTT	8.93e-06	Plasma cells
NPC3_CCACAAGGGGCC	8.93e-06	NK cells
Heps2_GTGAAACAGAAA	8.92e-06	Hepatocytes 1
BEC_GGCACATCGACT	8.92e-06	Monocytes/Macrophages
NPC4_CGGCACCTTCTG	8.92e-06	Plasma cells
NPC1_CATCCAGACAAT	8.91e-06	Monocytes/Macrophages
HSC_GTGGGACTACCA	8.91e-06	Fibroblasts/Activated HSCs 2
NPC2_CTTGCGGTAGGT	8.91e-06	NK cells
Heps1_GTGATACGCTAG	8.9e-06	Hepatocytes 2
BEC_GGGATCGACAAA	8.9e-06	Hepatocytes 2
HSC_CGATTGTTATCT	8.89e-06	Cholangiocytes
NPC2_CTGCCGCGGGTT	8.89e-06	NK cells
Heps1_CTCTGCGGCTAA	8.88e-06	Hepatocytes 1
NPC3_CCGAACCGGGCA	8.88e-06	Sinusoidal endothelial cells
HSC_GGACGGTGAATC	8.87e-06	Cholangiocytes
NPC2_GCGGTGCTGCTC	8.87e-06	NK cells
NPC3_CGGAATATTGTA	8.85e-06	Vascular endothelial cells
BEC_TGCAGGAAGAGT	8.84e-06	Plasma cells
BEC_CTACCAAGAGCC	8.84e-06	T cells
Heps1_CTCGTCACTTGG	8.83e-06	Monocytes/Macrophages
BEC_TGCAGTCCAGGG	8.83e-06	T cells
Heps2_CCCCATCACCAA	8.81e-06	Hepatocytes 1
NPC3_GTAGTTCAGGTC	8.81e-06	Hepatocytes 2
BEC_TACCATCCCTAA	8.8e-06	Cholangiocytes
NPC3_CAAACAGAGAGG	8.8e-06	NK cells
NPC3_AAAAGGAATCAT	8.8e-06	Hepatocytes 2
Heps1_CTCCCCAACAAT	8.78e-06	Hepatocytes 1
NPC2_CTGCGACACCTA	8.78e-06	T cells
BEC_CCAGAATGCGTT	8.78e-06	NK cells
Heps2_GTATTACGCTGT	8.77e-06	Hepatocytes 1
Heps2_GTTAACTCTTGG	8.77e-06	Hepatocytes 2
NPC4_GTGGATGGCCGT	8.77e-06	B cells
NPC4_TGCCACGAGTCG	8.76e-06	T cells
NPC3_CGCTGCCGAAGT	8.76e-06	Hepatocytes 2
NPC1_CTTCGGAGATGA	8.76e-06	B cells
Heps1_GGAGGACATTGA	8.73e-06	Hepatocytes 1
NPC1_TTAACGAACTTA	8.73e-06	NK cells
NPC1_GTGCTGTACTTC	8.72e-06	NK cells
NPC2_GTGCTCGATACA	8.72e-06	NK cells
NPC1_TGAGTAAAACAT	8.71e-06	Pro-B cells
Heps2_CTCGAACACATT	8.7e-06	Hepatocytes 1
NPC3_CCAGGGAACTGC	8.7e-06	Hepatocytes 2
BEC_AAATCCAACACC	8.7e-06	Monocytes/Macrophages
NPC4_GTGTGTTCCCCC	8.7e-06	Hepatocytes 2
BEC_GCGACACTGGAG	8.7e-06	NK cells
NPC2_GACGTGCGTGTC	8.69e-06	NK cells
NPC3_CTGCGAAGAACA	8.67e-06	Hepatocytes 2
HSC_CGTAGCTGCACA	8.67e-06	Cholangiocytes
NPC2_CTGGCGGTGCTT	8.66e-06	NK cells
Heps1_CTGGCGTACATT	8.65e-06	Hepatocytes 1
NPC4_GTATGGGGAACT	8.65e-06	Hepatocytes 2
NPC4_GCGGAATGGCCT	8.65e-06	B cells
Heps1_GGACATGGCGCC	8.64e-06	Hepatocytes 1
Heps1_CAGAGCGCATAG	8.63e-06	Hepatocytes 1
Heps2_CTCGCTTAAGGA	8.63e-06	Macrophages
NPC1_CCGTCCCGATCC	8.62e-06	Monocytes/Macrophages
Heps2_TCAGGCTAACTG	8.6e-06	Hepatocytes 1
NPC3_CGAATACCCTCA	8.59e-06	Hepatocytes 2
NPC3_CCGGTAGGTTAT	8.58e-06	Hepatocytes 2
NPC1_GGCAAGCATATT	8.56e-06	Erythrocytes
NPC3_CCAGTTCATTCG	8.56e-06	Sinusoidal endothelial cells
NPC4_TGCTACGTGGGA	8.55e-06	T cells
HSC_GTTATCTAAACA	8.55e-06	Vascular endothelial cells
BEC_GTAAATCCTGAG	8.55e-06	NK cells
BEC_GGTCAGCTTCCC	8.54e-06	Hepatocytes 1
NPC3_GCTGACGTCCTG	8.52e-06	Pro-B cells
NPC1_CCACACTGATCC	8.52e-06	NK cells
NPC3_CGGCTGTGAAGC	8.51e-06	Hepatocytes 2
HSC_GAGGTTAATTAC	8.51e-06	Vascular endothelial cells
NPC4_GAAGCTGAAAGC	8.5e-06	Hepatocytes 1
HSC_TAGCAGGATGAA	8.5e-06	Cholangiocytes
BEC_CAATTCATAGTG	8.48e-06	Monocytes/Macrophages
NPC3_TCCTCAAGGTTT	8.48e-06	NK cells
NPC1_TGTCGAGTCTGT	8.48e-06	NK cells
HSC_GTAGCCGACGGC	8.47e-06	Cholangiocytes
NPC1_CCCCGACAGGTG	8.46e-06	Pro-B cells
NPC4_CGGATGCCTTAT	8.46e-06	Hepatocytes 1
Heps1_CTTCCCCGACCG	8.45e-06	Hepatocytes 2
Heps1_TATACCGCGTTT	8.45e-06	Hepatocytes 1
NPC2_TCCTTACGTTGG	8.45e-06	NK cells
BEC_GTTCGAAAACGG	8.44e-06	Macrophages
BEC_CCGGCCGTAATC	8.44e-06	B cells
HSC_GTGCTCTCGAGA	8.43e-06	Sinusoidal endothelial cells
NPC2_CTTGCTATCCGA	8.43e-06	NK cells
NPC1_CGTGATATGTAA	8.42e-06	Neutrophils
NPC3_CCCCGTCGATCG	8.42e-06	T cells
HSC_GCACCTCTTTAG	8.42e-06	Vascular endothelial cells
BEC_TAGCTTTCTGTC	8.41e-06	Monocytes/Macrophages
NPC3_CACTAGTCGGCG	8.4e-06	NK cells
NPC3_TAACATTTGTAG	8.4e-06	NK cells
NPC2_GCACCTGCGAGG	8.4e-06	NK cells
BEC_CCCCGTAGGAGA	8.4e-06	T cells
Heps1_CATCTACAGTTT	8.39e-06	Hepatocytes 2
NPC1_TCACTTAGGGAA	8.39e-06	T cells
NPC3_CCTGATCACCTG	8.38e-06	Neutrophils
NPC2_CATATGCCCTTA	8.38e-06	T cells
Heps1_CGTGCTCCCCTA	8.37e-06	Hepatocytes 1
NPC4_CTTCGGTCAGGC	8.37e-06	Monocytes/Macrophages
NPC2_CCAGTGCGTGCC	8.37e-06	NK cells
Heps1_TAAAGCGTCACC	8.36e-06	Hepatocytes 1
Heps1_CTAGGTGAGTGA	8.36e-06	Hepatocytes 1
NPC3_GTTGTTGACACT	8.36e-06	NK cells
Heps2_TGCCCAGAGAAG	8.35e-06	Hepatocytes 1
Heps1_GTGCGACTCACT	8.35e-06	Monocytes/Macrophages
NPC4_CTTGAGAACGCT	8.35e-06	NK cells
NPC1_CGCGCTCAAGAG	8.33e-06	NK cells
BEC_GCTCTGCTATTT	8.33e-06	Hepatocytes 2
Heps2_GTACTCGGCGAG	8.32e-06	Hepatocytes 1
NPC1_CCTCCTCACACT	8.32e-06	NK cells
NPC2_GTCGACGTATAC	8.32e-06	Neutrophils
NPC1_GCCTTACTGCAG	8.32e-06	NK cells
Heps1_GTTGAGCGTGTT	8.31e-06	Hepatocytes 2
NPC4_CTGCAGCGAGTG	8.3e-06	T cells
NPC1_CGCTCCCAAGTC	8.3e-06	NK cells
Heps1_CAGAGCTGCAGA	8.29e-06	Hepatocytes 1
NPC3_CAAAGGGAGACG	8.28e-06	B cells
NPC2_CCAATATGCCGG	8.28e-06	B cells
NPC1_GCTATCGGTTAA	8.27e-06	NK cells
NPC2_GCGACCTCAAAA	8.26e-06	Neutrophils
HSC_TGCTCAAGAGAA	8.26e-06	Hepatocytes 1
Heps1_CATGCCTAGCTA	8.24e-06	Hepatocytes 1
NPC4_CAAATCCACCGA	8.24e-06	Plasma cells
Heps1_CTGCAAGCGTCA	8.22e-06	Hepatocytes 1
NPC4_GCACATCCTTTA	8.22e-06	Sinusoidal endothelial cells
NPC4_CACTACGGTAGA	8.22e-06	T cells
BEC_GTGTCATCGGCA	8.21e-06	Neutrophils
NPC4_CTTGAATGCTAA	8.2e-06	Plasma cells
NPC3_CCGGATTTGGAT	8.2e-06	NK cells
HSC_CGACCCTCGCAG	8.19e-06	Fibroblasts/Activated HSCs 2
NPC4_TTCCTCCCTGCT	8.18e-06	Hepatocytes 1
Heps2_TCTCGGGCTACT	8.16e-06	Hepatocytes 2
NPC1_CTATGAATCAAT	8.16e-06	NK cells
NPC1_CACGGTACAACT	8.15e-06	NK cells
Heps1_GACCACGCCGAA	8.14e-06	Hepatocytes 2
NPC3_CCCAGGTGGCTG	8.14e-06	Plasma cells
Heps1_AACCGTCCAGGT	8.13e-06	Hepatocytes 1
BEC_CCCGACTCCATC	8.12e-06	T cells
HSC_GTCCGGTATTCC	8.11e-06	Erythrocytes
HSC_GCTTCCACGCTA	8.11e-06	Lymphatic endothelial cells
NPC1_CACCATGGCCAG	8.11e-06	NK cells
NPC4_CCTTCTCGAGAC	8.1e-06	T cells
NPC4_CTTCAGAAAGCC	8.1e-06	T cells
NPC4_TACCCGGTGGCA	8.1e-06	T cells
NPC3_CTCAAGAACATA	8.09e-06	T cells
NPC1_CAGAGAACACCT	8.09e-06	NK cells
NPC1_CGCGAGGTCAAA	8.09e-06	NK cells
NPC4_CCCCGCAGCCGG	8.08e-06	Hepatocytes 2
HSC_TCTGAGCCATCA	8.07e-06	Erythrocytes
BEC_CAGGGGTGTAAA	8.07e-06	Hepatocytes 1
NPC4_TTGAACCCGAGC	8.05e-06	Hepatocytes 2
NPC2_TCCTCAACTGCG	8.05e-06	T cells
Heps1_CGGTCCCAATGC	8.03e-06	Hepatocytes 1
NPC4_TGGCGATCAGTT	8.03e-06	Pro-B cells
Heps2_GCGGCACAGCTC	8.02e-06	Hepatocytes 1
NPC2_GACTAACCGCGA	8.02e-06	NK cells
NPC3_GACACGGCCCGG	8.01e-06	Plasma cells
Heps1_GGATAGCTTTTT	8.01e-06	Sinusoidal endothelial cells
NPC2_GCCACAGGTGAA	8.01e-06	NK cells
HSC_CCATGCGACTTC	8e-06	Cholangiocytes
Heps2_CGCTTATTCCGG	7.99e-06	Hepatocytes 1
NPC1_GTTGAGACCTGC	7.99e-06	Monocytes/Macrophages
HSC_CCCGACGGAGTA	7.99e-06	Sinusoidal endothelial cells
NPC3_TACAGTTCGGAA	7.98e-06	Hepatocytes 2
HSC_GAACAGCGGGGG	7.98e-06	Cholangiocytes
Heps2_GTATCAGCGGCC	7.97e-06	Hepatocytes 1
NPC1_CGTCTACGCGTG	7.97e-06	Pro-B cells
Heps1_GCAGGTAATTTG	7.96e-06	Hepatocytes 1
NPC1_CGTCCCCTGTAG	7.96e-06	Erythrocytes
NPC2_CTACTGTGAAGA	7.96e-06	T cells
NPC3_TCCCGCGAAACC	7.95e-06	T cells
BEC_TTTCCTGGATAT	7.95e-06	Hepatocytes 1
NPC1_CAGATGACTTTC	7.93e-06	NK cells
Heps2_CCCCTTACTAGG	7.92e-06	Hepatocytes 2
BEC_GTCTCGAAGACG	7.91e-06	Monocytes/Macrophages
Heps2_TAACTGAACTAG	7.9e-06	Hepatocytes 1
NPC1_CGGAGTAGCTGG	7.9e-06	Monocytes/Macrophages
BEC_TCAACGTTCTCC	7.9e-06	Monocytes/Macrophages
BEC_CACGACGGTAGT	7.89e-06	Macrophages
BEC_CACCCGCCGTTT	7.88e-06	T cells
NPC3_GAGGCGCGAAAC	7.87e-06	Sinusoidal endothelial cells
BEC_TCAGCGCACTCG	7.87e-06	Vascular endothelial cells
NPC1_CGGGCTTATACA	7.86e-06	Neutrophils
NPC3_TCAGTCCCTTAT	7.86e-06	NK cells
NPC2_GTCACTTCTATC	7.86e-06	NK cells
NPC4_GACATCGATATT	7.84e-06	Sinusoidal endothelial cells
NPC3_TAACGCTGTGTA	7.84e-06	NK cells
NPC3_GTGCTCGGGACC	7.83e-06	Plasma cells
NPC3_CGTTGAACACAG	7.81e-06	T cells
NPC3_GCCTATGAATGG	7.81e-06	Hepatocytes 1
HSC_GATGACACAAAT	7.81e-06	Cholangiocytes
NPC1_GTCATCAAGGGC	7.8e-06	Neutrophils
NPC1_CCACGTTGGGAA	7.8e-06	NK cells
NPC1_CCCTCTACCCAC	7.79e-06	Neutrophils
Heps2_CAGTGTCTAGAG	7.78e-06	Hepatocytes 2
Heps2_CCTGATCGCCGA	7.78e-06	Hepatocytes 2
NPC4_GCTTGCATGGTC	7.78e-06	Plasma cells
NPC3_CTGCCCCCCCAA	7.77e-06	Sinusoidal endothelial cells
NPC4_ACGCAGTCACTA	7.77e-06	T cells
NPC1_TACGACTGTGGC	7.77e-06	NK cells
NPC1_GAAGGTGGCCCA	7.77e-06	NK cells
NPC3_GAACGCCTGAAA	7.76e-06	Cholangiocytes
HSC_TCAGCCATCCGT	7.76e-06	Monocytes/Macrophages
NPC4_CCTGCCTGGAGC	7.75e-06	Hepatocytes 2
NPC3_CCTACGATGCAG	7.74e-06	Plasma cells
NPC4_TGTCGTAGAAGA	7.73e-06	Neutrophils
HSC_GGTGCATATTAC	7.72e-06	HSCs
Heps2_CAGCCCCTGGAG	7.71e-06	Hepatocytes 2
NPC3_TAAGACCACTTT	7.71e-06	NK cells
BEC_CCGATGCGTTTT	7.71e-06	NK cells
HSC_GGATTAGAGAGA	7.7e-06	Pro-B cells
HSC_CCCTCCGTGGAC	7.7e-06	Sinusoidal endothelial cells
NPC4_GTGGCTGTTGTA	7.7e-06	Hepatocytes 2
NPC1_GCTGTAGCTTTA	7.7e-06	T cells
BEC_CACTTCGACGAG	7.7e-06	NK cells
BEC_TGAATACGATAG	7.69e-06	Lymphatic endothelial cells
Heps1_TTCCCGTTACCT	7.68e-06	Hepatocytes 1
BEC_TCGCCCTGCTCA	7.67e-06	Sinusoidal endothelial cells
NPC4_CAGCGCTTTGGT	7.67e-06	Sinusoidal endothelial cells
NPC4_CCTTAACCGTTA	7.67e-06	T cells
NPC3_TCGTACTGGTTA	7.66e-06	Hepatocytes 2
Heps2_CCCTACCCACGA	7.66e-06	Hepatocytes 1
BEC_CACGGCTCGGAA	7.66e-06	Hepatocytes 1
NPC2_CTTCTATCAAAG	7.65e-06	Plasma cells
Heps2_CAGATGGGCGAA	7.64e-06	Hepatocytes 1
NPC3_TATCCGGCTTTT	7.64e-06	NK cells
Heps1_CTTATAGGCCAG	7.63e-06	Hepatocytes 1
NPC1_TGGCGATGCGCT	7.63e-06	Pro-B cells
HSC_CAACACTAACTT	7.63e-06	Cholangiocytes
Heps1_CTTACGCGGAAA	7.62e-06	Hepatocytes 1
NPC4_CAGAAATTACGT	7.62e-06	T cells
NPC1_CACGACGTATTG	7.62e-06	NK cells
Heps2_CGACATTCAGAT	7.61e-06	Hepatocytes 2
Heps2_GGGTAGCGGAGT	7.61e-06	Hepatocytes 1
NPC3_GTCTACCGAACA	7.61e-06	T cells
NPC3_CCACCGAATCCA	7.61e-06	Hepatocytes 2
NPC3_GTTACTAATCCC	7.61e-06	Hepatocytes 2
NPC4_CGTTCCCCGCAA	7.61e-06	Hepatocytes 2
HSC_TCTCATGACAAA	7.61e-06	Cholangiocytes
Heps1_TTTCCCGCATAA	7.6e-06	Hepatocytes 1
NPC1_TTGCTTATGCAG	7.6e-06	Neutrophils
NPC4_GCGCCTTTGTGA	7.6e-06	T cells
Heps1_CTCGGAGTCAAA	7.58e-06	Hepatocytes 1
HSC_GAATATTTCCGC	7.58e-06	Erythrocytes
Heps2_CCCTTTAAAATT	7.58e-06	Plasma cells
BEC_CAACTACGGCTG	7.57e-06	Plasma cells
BEC_GCTCCCGCGTAA	7.56e-06	Sinusoidal endothelial cells
Heps2_TCCTATTTAATG	7.55e-06	Hepatocytes 1
NPC3_CTCCCTAGAGAT	7.55e-06	Hepatocytes 2
NPC4_GTGCTCGTCAAT	7.54e-06	T cells
NPC4_CGCGCCATTAAG	7.54e-06	Hepatocytes 2
NPC1_CGAAAGTTGGCC	7.54e-06	NK cells
BEC_CCATCGTCTCCA	7.53e-06	Sinusoidal endothelial cells
NPC2_GTTCCTACGGGG	7.52e-06	T cells
NPC1_CTAGTATGACTC	7.51e-06	T cells
NPC1_TAACGTGGCAAT	7.51e-06	NK cells
Heps1_GGAGAACCTGCG	7.5e-06	Hepatocytes 1
Heps1_CAGAGATTATCG	7.5e-06	Hepatocytes 1
Heps2_TACACATCATTT	7.48e-06	Hepatocytes 2
NPC3_GAGCCAAGCAGC	7.48e-06	Monocytes/Macrophages
Heps1_TCTACTCCTAGG	7.47e-06	Hepatocytes 1
Heps1_GTCCTACTACCG	7.47e-06	Hepatocytes 1
Heps1_GCGGCCCCCATG	7.47e-06	Hepatocytes 1
BEC_CAGCTTGCCGTG	7.47e-06	Sinusoidal endothelial cells
NPC4_CTTAAGCTTCTT	7.47e-06	Vascular endothelial cells
NPC2_GCAAGTCCTTGC	7.47e-06	NK cells
NPC2_GCTGGGTCGTCC	7.47e-06	NK cells
Heps2_GCGATCTGACGG	7.46e-06	Hepatocytes 1
NPC3_CAACTTGGCCAA	7.46e-06	NK cells
NPC1_CCGCAGGTCCGC	7.46e-06	NK cells
Heps2_TCCAAGCAGTGG	7.44e-06	Hepatocytes 1
Heps2_TGCTTATCGGAC	7.44e-06	Hepatocytes 1
NPC4_TGAATCTTTTGG	7.43e-06	Plasma cells
NPC3_TTCACCGTGGCG	7.43e-06	NK cells
BEC_CATTCCTGCGAC	7.43e-06	Hepatocytes 2
NPC1_GGGTGATGGCTG	7.42e-06	Cholangiocytes
Heps1_GACTGCGGAAAG	7.41e-06	Hepatocytes 2
HSC_TCTCGTTTTTTG	7.41e-06	Vascular endothelial cells
Heps1_GCGCCTCTCGGC	7.4e-06	Monocytes/Macrophages
NPC3_GCGTGGCCGCAG	7.4e-06	Sinusoidal endothelial cells
NPC3_GTGTGAGCGATG	7.4e-06	T cells
NPC3_CAGGTCAGTTGG	7.4e-06	Hepatocytes 2
HSC_CCAGGCCAGGTG	7.4e-06	Cholangiocytes
BEC_TCGTGCTAAGCA	7.39e-06	Hepatocytes 2
Heps2_CGTCCGCGCGCA	7.38e-06	Hepatocytes 1
NPC2_CCAGTCTTAAGT	7.38e-06	NK cells
Heps2_CATATCCCAGTT	7.37e-06	Hepatocytes 1
NPC3_TGTAGACTCTCT	7.37e-06	Sinusoidal endothelial cells
HSC_GAAGCAGGGAGA	7.37e-06	Vascular endothelial cells
NPC1_AACCATCCGTAA	7.37e-06	NK cells
Heps1_CAGTCTTACATT	7.35e-06	Hepatocytes 1
NPC3_CCGCCTATAGGT	7.35e-06	Monocytes/Macrophages
NPC4_CGAATACCCTCA	7.35e-06	Hepatocytes 2
NPC1_AAACCCGACCTT	7.35e-06	NK cells
NPC3_CGCGACTTATGT	7.34e-06	NK cells
Heps1_AAACCACTGACT	7.33e-06	Hepatocytes 1
NPC3_GAAGAATGAGAG	7.32e-06	Sinusoidal endothelial cells
NPC3_CCTTGAGCAACC	7.32e-06	Hepatocytes 2
NPC1_CCACCACCAAAT	7.32e-06	NK cells
NPC2_TCATCATGTGAT	7.32e-06	NK cells
NPC3_CCACAACTCCTG	7.3e-06	Hepatocytes 2
HSC_CATCTGGCCGGG	7.29e-06	Cholangiocytes
Heps1_CCCGTCGGTGAC	7.28e-06	Hepatocytes 1
Heps2_CAAACTAGTTTG	7.27e-06	Hepatocytes 1
NPC2_CGCAAGGGGGGT	7.27e-06	Monocytes/Macrophages
NPC3_TCGTAAGTGGCT	7.26e-06	Hepatocytes 1
NPC1_GCTGACATCAGG	7.26e-06	B cells
NPC1_CACATCTCTTAA	7.26e-06	NK cells
NPC4_TTGCTAAGCAGT	7.25e-06	Hepatocytes 2
NPC3_TCTTGAATCGTT	7.25e-06	Hepatocytes 2
Heps1_GTTAGGTGAACT	7.24e-06	Hepatocytes 1
NPC3_CATAAAGATTAA	7.24e-06	Cholangiocytes
BEC_GCTGAGACGTTC	7.24e-06	Cholangiocytes
NPC3_CGGCTATCGTGA	7.24e-06	NK cells
HSC_TCAGTATTGCCG	7.24e-06	HSCs
NPC3_GAAGCATATTGA	7.24e-06	Sinusoidal endothelial cells
Heps1_CCATTCTGAAAC	7.21e-06	Hepatocytes 1
NPC3_CTTGACGTCGAT	7.21e-06	Neutrophils
NPC2_TGGCCTTCGCGG	7.21e-06	Erythrocytes
Heps2_CGGAGCCTGACG	7.2e-06	Hepatocytes 1
NPC2_TAGGTCAGTGAA	7.2e-06	T cells
Heps2_GCTTTAACGCGT	7.19e-06	Hepatocytes 2
NPC3_CGTTGGAAGGAG	7.19e-06	Neutrophils
Heps1_GATTACCCCAAG	7.18e-06	Hepatocytes 2
HSC_CAAGTTCCCGGA	7.18e-06	Vascular endothelial cells
BEC_GCTTAACGGTTG	7.18e-06	NK cells
NPC2_GACAAACTTGGG	7.17e-06	Vascular endothelial cells
NPC4_GTGTGCCCTTAC	7.17e-06	T cells
NPC4_GAACACCCCTTC	7.17e-06	T cells
NPC4_CCCCGGCTGCAT	7.17e-06	Hepatocytes 2
Heps2_CCCATCTATTAC	7.16e-06	Hepatocytes 2
NPC4_GCTTAGACGGTG	7.16e-06	Neutrophils
NPC3_ACTCCGGCTTCG	7.16e-06	Hepatocytes 2
NPC2_CGCAACTACATC	7.16e-06	NK cells
HSC_GCGGGACACTCG	7.15e-06	Monocytes/Macrophages
Heps1_GATCTACGGAAT	7.14e-06	Hepatocytes 1
NPC1_CCGTCACCTCTC	7.14e-06	T cells
NPC3_CTGGAACACTCC	7.13e-06	Hepatocytes 2
NPC4_CGCGAGAGGGCA	7.13e-06	Hepatocytes 2
NPC1_CCAAGGCTACTG	7.12e-06	Neutrophils
NPC3_CAAGATATCAAC	7.11e-06	NK cells
Heps2_CTATAATAACGA	7.1e-06	NK cells
HSC_GGACCACCAGTG	7.1e-06	Vascular endothelial cells
NPC3_TGATCATAACGA	7.09e-06	Hepatocytes 1
HSC_AAAGGACACGGA	7.08e-06	Vascular endothelial cells
NPC3_GACTGGGCAAGT	7.07e-06	Plasma cells
NPC1_CCGGCGTATCGA	7.07e-06	B cells
NPC1_GTAGTATATGGC	7.07e-06	NK cells
NPC3_GGGCGTTGCACC	7.06e-06	Sinusoidal endothelial cells
HSC_GCCACGTGCGAC	7.06e-06	Cholangiocytes
Heps1_TCGCCTATTGCC	7.05e-06	Hepatocytes 1
Heps1_ACAAAACCTAGA	7.04e-06	Hepatocytes 1
Heps2_CGTGCAACGACG	7.04e-06	Hepatocytes 1
Heps2_CACAGATTCGTG	7.04e-06	Hepatocytes 2
HSC_CGCGACTGAATC	7.04e-06	Erythrocytes
HSC_GGTTATATGCCC	7.04e-06	Vascular endothelial cells
BEC_CGTTCCTATCGA	7.04e-06	Hepatocytes 1
NPC1_CGCGTAGGCTAA	7.03e-06	T cells
NPC3_TCTGCCCAGCAT	7.02e-06	Neutrophils
NPC4_TGGACCGGCGCT	7.02e-06	T cells
Heps1_TGAGCATTACTG	7.01e-06	Hepatocytes 1
NPC2_TCTCGTCGCAAA	6.99e-06	T cells
BEC_TCGCCGGGGTTC	6.99e-06	NK cells
BEC_CGCCCCGGAAGT	6.99e-06	NK cells
NPC4_CCACTTCCAAGG	6.98e-06	Plasma cells
Heps1_CTGTCATAATTG	6.97e-06	Hepatocytes 1
Heps1_CTTGGAAATCAG	6.95e-06	Hepatocytes 2
BEC_CCGATTAAACGG	6.95e-06	Macrophages
NPC1_CCCGATTTACCT	6.95e-06	T cells
NPC2_CTTGGACTACCG	6.95e-06	NK cells
Heps1_CGAGACTAAAGG	6.94e-06	Hepatocytes 1
NPC4_CCGCTTCGGGTC	6.94e-06	Plasma cells
NPC4_CCGTGTCTCTTC	6.93e-06	T cells
Heps2_GATGTAGATAAC	6.92e-06	Hepatocytes 2
NPC4_CGAAGCAGACGT	6.92e-06	Hepatocytes 2
HSC_GGGGTGAAGAAA	6.92e-06	Sinusoidal endothelial cells
BEC_GTCCATAAGTCA	6.91e-06	Sinusoidal endothelial cells
NPC2_CAACAAAGAGAG	6.91e-06	NK cells
NPC4_TCGTTTAAGCAG	6.89e-06	Hepatocytes 2
NPC3_CATTCACCTGTC	6.89e-06	T cells
NPC3_TCAAGATAAACA	6.89e-06	Hepatocytes 1
NPC1_GGAGCGGGTTTT	6.89e-06	NK cells
NPC2_CGATGTAGGGTA	6.89e-06	NK cells
Heps1_GTTACTACTAGG	6.88e-06	Hepatocytes 1
Heps2_CACAGTGCAACT	6.87e-06	Hepatocytes 1
NPC4_CTTGCTCCAAGG	6.87e-06	NK cells
NPC1_CCAAGGCACACT	6.87e-06	NK cells
NPC3_GCTGTCGAGCGG	6.86e-06	Sinusoidal endothelial cells
BEC_CTATCTTTAACA	6.85e-06	Vascular endothelial cells
NPC2_GTCTGCAAGCCT	6.85e-06	T cells
Heps2_GAATGATGAGAA	6.84e-06	Hepatocytes 1
NPC1_GTTGGGTGGTCA	6.82e-06	Neutrophils
HSC_CATGAAATCCGG	6.82e-06	Sinusoidal endothelial cells
HSC_CGTTAATGAATC	6.81e-06	Sinusoidal endothelial cells
Heps1_GGTCGGCGTGGC	6.8e-06	Vascular endothelial cells
Heps1_GAGAAGCGGCAG	6.79e-06	Hepatocytes 1
BEC_CCGGTTGATAAC	6.79e-06	NK cells
NPC3_GAGGAATACAAG	6.77e-06	NK cells
HSC_TCTTCTTGTCGA	6.77e-06	Cholangiocytes
Heps1_CTGGGTTCCGAC	6.76e-06	Hepatocytes 1
HSC_ACGCTCCTCAGC	6.76e-06	Erythrocytes
NPC3_TGACCTACTCAT	6.76e-06	NK cells
NPC2_GACCCCAAGGTT	6.76e-06	T cells
NPC3_TTAGACAGCTAG	6.75e-06	T cells
Heps2_GCGCCGCCAGCA	6.73e-06	Hepatocytes 1
HSC_GTTGTTGACCCT	6.73e-06	HSCs
Heps2_GCTTTAAATGGA	6.72e-06	Hepatocytes 2
NPC1_CTGTTTTGGCTC	6.71e-06	Neutrophils
Heps1_GTCGATGCTGCA	6.7e-06	Hepatocytes 2
Heps2_GAGGCAAGACGT	6.69e-06	Hepatocytes 2
NPC3_GTGTACGGTCAC	6.68e-06	Cholangiocytes
NPC3_GGTGCCTCATCG	6.68e-06	NK cells
BEC_CTTTAGACATGC	6.68e-06	Hepatocytes 2
BEC_CCCTCCGTCTCT	6.68e-06	T cells
NPC4_TGTATCCAGGAA	6.67e-06	T cells
NPC1_TACGATCACATC	6.66e-06	Neutrophils
HSC_GTCTCGATGTGA	6.66e-06	Cholangiocytes
HSC_CCGGAATGTGCC	6.66e-06	Vascular endothelial cells
NPC2_GTGTCTTCTCTA	6.66e-06	B cells
Heps1_CCGTGCCAGTAG	6.65e-06	Hepatocytes 1
BEC_TGCTCCTGTTTG	6.65e-06	Sinusoidal endothelial cells
NPC3_TTTCACGTATCC	6.65e-06	T cells
NPC4_CGGGGATGGATG	6.65e-06	T cells
HSC_GTGCGCGAAAGT	6.65e-06	Cholangiocytes
BEC_CTTTTACTTCGC	6.65e-06	HSCs
NPC1_TGTACCCCCAAT	6.65e-06	NK cells
Heps1_CCGAGGAGAGCT	6.64e-06	Hepatocytes 2
Heps1_GGTGGCTGCCAT	6.64e-06	Hepatocytes 2
Heps1_CATAGCCGGTTA	6.63e-06	Cholangiocytes
NPC4_GTATCGGCACTT	6.63e-06	Neutrophils
NPC1_GATGGCCGAGGA	6.62e-06	NK cells
NPC3_GTCGTCTAGGTG	6.62e-06	Hepatocytes 2
NPC4_GTACTGTTGGGT	6.61e-06	T cells
HSC_GGCCGCTCACAT	6.61e-06	Vascular endothelial cells
Heps2_CCGGGAGATGCT	6.6e-06	Hepatocytes 1
HSC_GAGACGCATCTT	6.6e-06	Cholangiocytes
HSC_TAGTGATGAAAC	6.6e-06	Monocytes/Macrophages
NPC2_CTGCCCGCCTAG	6.6e-06	NK cells
Heps2_GGCAATGCCGGA	6.59e-06	Hepatocytes 1
NPC4_GCCGGCTTCCTA	6.59e-06	Hepatocytes 2
NPC1_CCCAAGTCCCCC	6.59e-06	T cells
NPC2_GACTAGTGGGCA	6.58e-06	Neutrophils
BEC_GCGGACCAATTT	6.58e-06	NK cells
HSC_CGCACGGAAAGC	6.57e-06	Erythrocytes
HSC_CACAACTAACTG	6.57e-06	Cholangiocytes
NPC1_TGTATACGTGCC	6.57e-06	NK cells
Heps1_TCGTTCGCCACG	6.56e-06	Hepatocytes 1
Heps1_CAGGGCCTTGGT	6.56e-06	Hepatocytes 1
NPC1_TACTACCGGCTA	6.55e-06	Neutrophils
NPC2_CCTTTATATCCC	6.55e-06	Monocytes/Macrophages
NPC4_GTGTCACTGCTC	6.54e-06	Hepatocytes 1
NPC1_TGCCGTGGCAGC	6.54e-06	T cells
NPC1_GCCATAACCATC	6.54e-06	NK cells
NPC1_GCACTGTACGGG	6.54e-06	NK cells
NPC4_CATGTTACACAC	6.54e-06	Sinusoidal endothelial cells
Heps1_CGCGAGGTTCGT	6.53e-06	Hepatocytes 1
NPC4_GTTGGATTCGAT	6.52e-06	NK cells
NPC1_CAGTGATGCTAT	6.52e-06	T cells
Heps1_GAACAGTACTCT	6.51e-06	Hepatocytes 1
BEC_GTCGGCTGCTAT	6.51e-06	Monocytes/Macrophages
NPC4_GAGACTCCATAA	6.51e-06	B cells
Heps1_GTGCATACAACA	6.5e-06	Hepatocytes 1
Heps2_GATTTCAGATCT	6.5e-06	Hepatocytes 1
NPC4_CGTGGACTTGAT	6.5e-06	NK cells
HSC_CGTCCGACCGTC	6.5e-06	Cholangiocytes
BEC_TAAGCACATAGA	6.5e-06	Hepatocytes 1
NPC1_GGGGATCTCGCG	6.49e-06	NK cells
NPC1_TTAAGCCAGGCA	6.48e-06	T cells
NPC2_TGAGGGGCATGT	6.48e-06	T cells
NPC4_CCTGACCCTCCC	6.47e-06	T cells
NPC1_GGTGCCGGAGAC	6.47e-06	NK cells
Heps1_AATCCGGCAGTC	6.46e-06	Hepatocytes 1
NPC4_CCCCATCAATTC	6.46e-06	Neutrophils
NPC3_CAGCTGGTAAAG	6.46e-06	Hepatocytes 2
NPC1_CATCCGCTCTTA	6.45e-06	NK cells
BEC_CAACAGTACTAA	6.44e-06	Neutrophils
Heps1_TGGAGTCATGCC	6.43e-06	Hepatocytes 1
Heps1_CGCGCGGCTCTG	6.43e-06	Hepatocytes 1
Heps2_GTATCTATAAGA	6.43e-06	Hepatocytes 1
HSC_CCATGAGAAGAT	6.42e-06	Monocytes/Macrophages
Heps1_CACAGTACCAAG	6.41e-06	Monocytes/Macrophages
HSC_CAATATAAACGC	6.41e-06	Hepatocytes 2
HSC_AAACTGTATGCT	6.41e-06	Monocytes/Macrophages
HSC_TAAGGGTCTCTC	6.41e-06	Mast cells
HSC_GCGCTGCGAACC	6.4e-06	Cholangiocytes
NPC2_CGTGCGGGTTAG	6.4e-06	NK cells
Heps2_GTCTTGTTGGTG	6.39e-06	Hepatocytes 1
BEC_CAGTGCACGCAG	6.39e-06	Neutrophils
HSC_CTAGCCTGACTT	6.39e-06	HSCs
NPC1_CTGGTGCTGTTG	6.39e-06	NK cells
BEC_CGAACGCCTTCA	6.37e-06	Monocytes/Macrophages
NPC3_CGGGTCGGTTCA	6.37e-06	T cells
HSC_GGTCATCGACCA	6.37e-06	Cholangiocytes
Heps1_GATTGTCTCCGT	6.36e-06	Hepatocytes 2
Heps1_GTAATGCCCCTT	6.36e-06	Hepatocytes 1
NPC4_CTGCGAAGAACA	6.36e-06	Hepatocytes 2
NPC2_GCCACTAGCTGT	6.36e-06	NK cells
NPC4_GTTGAAGCTGGG	6.35e-06	Hepatocytes 2
NPC2_TCGTTATGACTG	6.34e-06	Monocytes/Macrophages
NPC3_CCGCCCTACACT	6.34e-06	NK cells
NPC4_CAGCACCGGACC	6.34e-06	Hepatocytes 2
Heps1_GTATGCAGCCTC	6.33e-06	Hepatocytes 1
NPC4_CCTAAACCGTGA	6.33e-06	Plasma cells
NPC4_CGAGCCAGGGCA	6.33e-06	NK cells
HSC_CTGCGTATGAGG	6.33e-06	Cholangiocytes
NPC1_TCTACGGGTCAA	6.33e-06	NK cells
Heps1_TGTCGTACTGGT	6.31e-06	Hepatocytes 1
NPC3_CATTAGTAGGTT	6.31e-06	Hepatocytes 2
Heps1_GATTTTATACGT	6.3e-06	Hepatocytes 2
Heps2_CTCGCTTTTCGA	6.29e-06	Hepatocytes 1
NPC1_GTAACGTGTAGC	6.29e-06	Neutrophils
NPC4_CCAAGTAATGTA	6.29e-06	Sinusoidal endothelial cells
BEC_GGTGCTTATGAT	6.29e-06	Plasma cells
NPC3_CTCAAGATAAGC	6.28e-06	NK cells
NPC2_TCGTTAAGCAGT	6.28e-06	Hepatocytes 2
HSC_CCCCGAAGTTAC	6.27e-06	HSCs
NPC3_GCACAGGGGGAC	6.26e-06	Plasma cells
BEC_GGCTCTTTTATG	6.26e-06	Sinusoidal endothelial cells
NPC2_GTACCTTCCGCG	6.26e-06	Hepatocytes 2
NPC1_CGCCTAATGCGC	6.26e-06	NK cells
NPC2_CGTCTGTGGATT	6.26e-06	NK cells
Heps1_CGTACCTATGGC	6.24e-06	Hepatocytes 1
HSC_TAGAACCAATTC	6.22e-06	Neutrophils
NPC4_TCCCCATCACCT	6.21e-06	T cells
Heps2_GATGAGTGTAGA	6.2e-06	Hepatocytes 1
Heps2_GAGTTGTGACGC	6.19e-06	Hepatocytes 1
NPC4_CAGAACCCTCGG	6.18e-06	Erythrocytes
Heps2_GATGGTATATTA	6.17e-06	Monocytes/Macrophages
HSC_CGAGTACCAGCT	6.17e-06	Cholangiocytes
NPC4_GAAGAATGAGAG	6.16e-06	Sinusoidal endothelial cells
NPC3_TGAGATACGACC	6.16e-06	NK cells
BEC_CCTTGCTGCAAG	6.16e-06	NK cells
NPC1_CTGGCAGACCCA	6.15e-06	Monocytes/Macrophages
BEC_GGATTTTTATAC	6.14e-06	Macrophages
NPC3_GCGCATGATCAA	6.14e-06	Hepatocytes 2
Heps1_GTTAGTTACAAA	6.13e-06	Hepatocytes 1
Heps1_CCCCTCTTAGAC	6.12e-06	Hepatocytes 1
Heps2_TAATTTCCTCGC	6.11e-06	Hepatocytes 1
NPC1_CAACGAACGGTC	6.11e-06	NK cells
NPC4_GTCTGCGATGGT	6.1e-06	Hepatocytes 2
NPC1_GCACCACCTGGG	6.1e-06	NK cells
NPC1_GCCCGGTCAAGT	6.1e-06	NK cells
BEC_CTCTCTAAAATT	6.1e-06	Hepatocytes 1
BEC_CGATTCTGTCAA	6.1e-06	NK cells
NPC3_ACGCGAGCTTTA	6.09e-06	Monocytes/Macrophages
NPC4_GTTTTCTAGAAG	6.09e-06	Sinusoidal endothelial cells
NPC4_GGCTTAAACTTA	6.09e-06	T cells
NPC3_GATTTTAGGTCC	6.09e-06	Hepatocytes 2
BEC_GTCAAGAGGTTA	6.09e-06	NK cells
Heps1_GAATTCTTGGAG	6.08e-06	Hepatocytes 1
NPC4_CTATGGCCGAAC	6.08e-06	NK cells
NPC3_TACACCTCTATC	6.08e-06	Hepatocytes 2
HSC_CCGGCTTATTGT	6.08e-06	Monocytes/Macrophages
Heps1_CCTAAGTATATC	6.07e-06	Hepatocytes 2
NPC2_CCTAGGGGTCAC	6.06e-06	Macrophages
NPC4_TCCCTTGATAAG	6.06e-06	Hepatocytes 1
Heps1_CTATGCAGCAGG	6.05e-06	Hepatocytes 1
Heps1_CGCTCCCGATTC	6.05e-06	Hepatocytes 2
NPC1_CCATTTAAAGCA	6.05e-06	NK cells
[truncated: 4,733 more rows]
